# Supplementary material for: Antibiotic thermorubin tethers ribosomal subunits and impedes A-site interactions to perturb protein synthesis in bacteria
Source: Nat Commun. 2023 Feb 17;14:918. doi: 10.1038/s41467-023-36528-7 (PMC9938272; doi:10.1038/s41467-023-36528-7)
Supplement: Supplementary file 4 — Source Data [file 41467_2023_36528_MOESM4_ESM.xlsx]

## Sheet: Figure 1
	Figure 1b											Figure 1c
	Time (sec)	GFP+ synthesis [arbitary units]											THB [µM]	Fraction inhibtion	SEM
		without mRNA	No THB	THB									0	0	0.0001
				0.025 µM	0.05 µM	0.1 µM	0.25 µM	0.5 µM	0.75 µM	1 µM			0.025	0.265	0.035
	0	430	340	398	470	414	507	527	576	663			0.05	0.6375	0.052
	60	400	332	378	460	404	493	518	561	641			0.1	0.7812	0.046
	120	408	325	380	458	400	489	500	549	623			0.25	0.92	0.056
	180	402	320	372	439	397	487	500	551	628			0.5	0.9625	0.042
	240	390	330	364	445	388	487	497	550	621			0.75	0.975	0.0632
	300	388	321	374	440	387	476	494	548	622			1	0.99	0.04
	360	388	333	358	442	394	471	488	539	613
	420	374	341	353	434	384	472	482	531	613
	480	376	374	365	417	382	466	483	529	591
	540	379	445	385	425	371	461	475	525	602
	600	366	534	410	421	377	462	471	533	597
	660	378	662	465	434	377	471	475	525	597
	720	371	818	550	433	380	464	475	519	592
	780	373	986	669	454	385	463	471	524	576
	840	364	1184	809	476	392	453	480	516	581
	900	371	1419	1002	510	392	453	464	516	580
	960	363	1666	1207	566	406	458	462	511	581
	1020	361	1932	1438	652	450	448	461	499	575
	1080	364	2181	1684	715	477	452	464	511	556
	1140	357	2476	1956	815	524	441	460	510	566
	1200	357	2805	2235	928	567	453	463	507	572
	1260	358	3142	2539	1046	612	450	465	504	573
	1320	355	3483	2867	1179	665	453	473	512	566
	1380	363	3810	3157	1303	712	445	466	513	564
	1440	363	4207	3534	1451	779	454	458	514	563
	1500	358	4557	3846	1573	853	442	469	529	559
	1560	345	4948	4163	1706	907	438	490	535	559
	1620	355	5355	4515	1851	971	450	495	532	561
	1679.9	357	5754	4825	1986	1042	453	502	544	563
	1739.9	352	6132	5203	2115	1102	450	511	551	577
	1799.9	362	6566	5567	2282	1158	452	530	564	559
	1860	357	7044	5933	2417	1231	456	540	581	566
	1919.9	356	7372	6289	2557	1280	459	554	580	569
	1979.9	350	7844	6615	2677	1355	459	554	594	562
	2039.9	354	8217	6919	2818	1414	456	567	589	580
	2099.9	353	8650	7275	2915	1469	459	583	610	578
	2159.9	350	9035	7541	3042	1523	457	579	613	575
	2219.9	343	9378	7823	3163	1585	466	591	619	571
	2279.9	354	9768	8121	3250	1643	470	596	624	576
	2339.9	347	10106	8424	3339	1670	467	598	631	572
	2399.9	347	10441	8674	3480	1725	474	612	624	585
	2459.9	354	10858	8887	3517	1761	472	623	642	572
	2519.9	350	11137	9143	3613	1805	474	631	648	575
	2579.9	342	11451	9359	3721	1846	469	642	658	569
	2639.9	336	11748	9605	3811	1895	464	651	658	574
	2699.9	352	12071	9784	3888	1942	471	659	664	579
	2759.9	355	12309	10000	3948	1975	477	649	668	577
	2819.9	340	12590	10239	3999	2001	470	665	677	583
	2879.9	346	12913	10432	4094	2028	478	659	678	572
	2939.9	347	13120	10592	4151	2059	473	680	673	576
	2999.9	347	13371	10706	4188	2106	475	679	675	579
	3059.9	347	13569	10977	4285	2114	466	687	687	585
	3119.9	338	13859	11129	4317	2150	472	684	690	587
	3179.9	343	14054	11283	4388	2194	481	687	689	582
	3239.9	345	14317	11479	4470	2210	481	736	703	590
	3299.9	339	14554	11570	4517	2250	476	731	696	593
	3359.9	343	14737	11736	4588	2279	481	754	708	599
	3419.9	355	14953	11991	4610	2316	486	741	700	599
	3479.9	340	15095	11986	4653	2306	488	756	707	585
	3539.9	334	15177	12197	4703	2315	478	753	714	589
	3599.9	342	15396	12287	4734	2332	477	759	719	585
	3659.9	340	15516	12353	4742	2382	476	748	713	589
	3719.9	342	15655	12491	4815	2379	482	772	718	595
	3779.9	339	15764	12590	4846	2385	483	770	724	587
	3839.9	339	15905	12675	4895	2436	483	767	722	595
	3899.9	339	16121	12780	4916	2435	479	772	725	588
	3959.9	343	16161	12862	4973	2467	479	774	735	599
	4019.9	340	16328	12916	4990	2482	467	767	731	590
	4079.9	342	16455	13050	5047	2476	482	770	719	594
	4139.9	336	16498	13084	5061	2488	481	772	736	597
	4199.9	341	16576	13142	5075	2489	478	767	734	605
	4259.9	340	16661	13182	5109	2512	477	787	735	599
	4319.9	332	16715	13308	5112	2530	491	791	729	592
	4379.9	345	16715	13290	5149	2535	478	779	727	598
	4439.9	336	16840	13374	5151	2571	501	792	734	591
	4499.9	339	16939	13422	5149	2557	490	786	735	598
	4559.9	339	17042	13499	5174	2580	494	790	744	602
	4619.9	339	17137	13554	5265	2602	480	807	751	593
	4679.9	346	17205	13621	5241	2606	489	807	755	609
	4739.9	336	17371	13746	5294	2611	492	823	752	616
	4799.9	350	17403	13799	5309	2635	499	815	747	609
	4859.9	347	17532	13858	5358	2639	499	807	753	615
	4919.9	341	17455	13844	5341	2633	493	820	757	609
	4979.9	340	17567	13854	5374	2643	502	826	758	620
	5039.8	344	17552	13845	5371	2662	489	817	750	617
	5099.9	341	17549	13878	5355	2652	492	816	751	606
	5159.9	346	17588	13945	5387	2659	502	820	753	614
	5219.8	340	17554	13877	5421	2666	490	826	756	612
	5279.8	342	17597	13866	5383	2672	499	812	748	616
	5339.8	337	17544	13963	5406	2679	498	825	760	604
	5399.8	336	17583	13965	5407	2681	493	812	768	614
	5459.8	339	17581	13958	5389	2676	488	820	759	613
	5519.8	339	17588	13982	5424	2651	501	819	747	612
	5579.8	336	17588	13906	5405	2680	500	817	754	613
	5639.8	339	17602	13874	5379	2667	504	826	760	612
	5699.8	347	17627	13920	5403	2670	497	830	746	609
	5759.8	339	17539	13909	5405	2663	498	812	761	614
	5819.8	337	17629	13974	5411	2664	486	820	754	605
	5879.8	332	17527	13920	5413	2682	503	824	754	606
	5939.8	346	17591	13966	5366	2652	489	823	753	613
	5999.8	339	17634	13954	5435	2695	496	813	752	609
	6059.8	342	17603	13921	5409	2665	500	827	757	611

## Sheet: Figure 2
Figure 2a							Figure 2b										Figure 2c							Figure 2d
	Subunit association (with IF1, IF2 and IF3)							f[3H]-Met-tRNAfMet binding										BOP•Met-tRNAfMet binding (with IF1, 2 and 3)							BOP•Met-tRNAfMet binding (without IF1, 2 and 3)
	Without THB		With THB [10 μM]					Reaction	f[3H]-Met (cpm)									Without THB		With THB [10 μM]					Without THB		With THB [10 μM]
	Time (Sec)	arb. units	Time (sec)	arb. units					Exp1	Exp2	Exp3	Mean	SEM					Time (Sec)	arb. units	Time (sec)	arb. units				Time (Sec)	arb. units	Time (sec)	arb. units
	0.01	0	0.01	0				No 70S (ctrl)	2294.67	2199.34	2177.9	2223.97	35.89					0.003	0.0756	0.003	0.06656				0.003	0.06302	0.003	0.07181
	0.019	0.01008	0.019	0.00687				No Drug	42159.7	42926.1	38128.6	41071.5	2074.24					0.005	0.106	0.005	0.09846				0.04512	0.11052	0.04512	0.1108
	0.036	0.02102	0.036	0.01659				IM+THB	41045.7	44962.5	40174.3	42060.8	1472.18					0.148	0.14844	0.018	0.06287				0.104	0.15184	0.104	0.15715
	0.054	0.0352	0.054	0.03032				70S+THB	38073.7	41192.5	37892.2	39052.8	1071.82					0.17913	0.1917	0.0855	0.10515				0.176	0.20532	0.176	0.20867
	0.073	0.04558	0.073	0.04051														0.25832	0.23713	0.16685	0.1518				0.25159	0.24462	0.25159	0.24704
	0.092	0.0536	0.092	0.04825														0.3375	0.27955	0.25028	0.19552				0.33367	0.30514	0.33367	0.3051
	0.112	0.0648	0.112	0.05874														0.42658	0.32252	0.3337	0.23536				0.41153	0.34657	0.41153	0.34524
	0.133	0.07285	0.133	0.06676														0.51566	0.36107	0.42825	0.27642				0.50051	0.38874	0.50051	0.38617
	0.1545	0.08116	0.1545	0.07495														0.60969	0.39754	0.5228	0.31354				0.57836	0.42165	0.57836	0.41814
	0.1765	0.08801	0.1765	0.0813														0.71857	0.43511	0.62848	0.35103				0.66734	0.45491	0.66734	0.45051
	0.199	0.09491	0.199	0.0888														0.8225	0.46693	0.73415	0.38477				0.76744	0.48808	0.76744	0.48281
	0.2225	0.10088	0.2225	0.09437														0.94127	0.49985	0.85095	0.41833				0.85642	0.51401	0.85642	0.50807
	0.247	0.10709	0.247	0.10038														1.06005	0.52759	0.9733	0.44988				0.9454	0.53711	0.9454	0.53058
	0.272	0.11225	0.272	0.10546														1.17728	0.55233	1.09566	0.47827				1.0455	0.56011	1.0455	0.55298
	0.2975	0.11729	0.2975	0.11013														1.31287	0.57921	1.22914	0.50615				1.15673	0.5826	1.15673	0.57488
	0.3235	0.12146	0.3235	0.11428														1.44111	0.60029	1.36263	0.53131				1.25683	0.60049	1.25683	0.59227
	0.3505	0.12588	0.3505	0.11832														1.58463	0.62208	1.50723	0.55596				1.35693	0.61637	1.35693	0.60768
	0.3785	0.13017	0.3785	0.12228														1.7331	0.64212	1.6574	0.57914				1.46815	0.63211	1.46815	0.62293
	0.4065	0.13366	0.4065	0.12576														1.88296	0.66082	1.81313	0.60099				1.57937	0.64613	1.57937	0.63645
	0.4355	0.13712	0.4355	0.1294														2.03994	0.67758	1.96885	0.62097				1.70172	0.65983	1.70172	0.64964
	0.465	0.14023	0.465	0.13219														2.1983	0.69393	2.13014	0.63998				1.82407	0.6721	1.82407	0.6614
	0.495	0.14347	0.495	0.13567														2.36657	0.70969	2.297	0.65814				1.94641	0.68309	1.94641	0.67189
	0.526	0.14598	0.526	0.13855														2.53978	0.72408	2.47497	0.67605				2.06876	0.69308	2.06876	0.68137
	0.5575	0.14842	0.5575	0.14036														2.71794	0.73783	2.65295	0.69269				2.1911	0.70216	2.1911	0.68997
	0.59	0.15203	0.59	0.14421														2.90105	0.75129	2.84205	0.70915				2.32457	0.71125	2.32457	0.69853
	0.6235	0.15456	0.6235	0.1468														3.08911	0.76412	3.03115	0.72454				2.45804	0.71961	2.45804	0.70636
	0.6575	0.15661	0.6575	0.14921														3.28707	0.7767	3.22581	0.73939				2.59151	0.72736	2.59151	0.71359
	0.6915	0.15867	0.6915	0.15141														3.48503	0.78851	3.42603	0.75374				2.72498	0.73458	2.72498	0.72032
	0.7265	0.16043	0.7265	0.15287														3.695	0.80037	3.63737	0.76799				2.86957	0.74191	2.86957	0.72712
	0.7625	0.16177	0.7625	0.15389														3.90074	0.81153	3.84872	0.7814				3.01416	0.74881	3.01416	0.73351
	0.799	0.16335	0.799	0.15557														4.11355	0.82207	4.06563	0.79438				3.15875	0.75532	3.15875	0.73954
	0.836	0.16557	0.836	0.15753														4.3412	0.83268	4.2881	0.80693				3.31446	0.76199	3.31446	0.74571
	0.8735	0.16719	0.8735	0.15936														4.5639	0.84266	4.52169	0.81936				3.47018	0.76833	3.47018	0.75157
	0.912	0.16911	0.912	0.16144														4.80145	0.85268	4.75528	0.83107				3.62589	0.77439	3.62589	0.75719
	0.9515	0.17008	0.9515	0.16236														5.039	0.86212	4.99444	0.84237				3.7816	0.7802	3.7816	0.76258
	0.9915	0.17136	0.9915	0.16397														5.27655	0.87104	5.23915	0.85327				3.93731	0.7858	3.93731	0.76779
	1.032	0.17291	1.032	0.16516														5.52895	0.87992	5.49499	0.86399				4.09303	0.79119	4.09303	0.77282
	1.073	0.17451	1.073	0.16698														5.77639	0.88818	5.75083	0.87407				4.25986	0.79676	4.25986	0.77804
	1.1145	0.17543	1.1145	0.16809														6.03869	0.89648	6.01224	0.88375				4.4267	0.80214	4.4267	0.7831
	1.157	0.17672	1.157	0.16936														6.30463	0.90428	6.2792	0.89303				4.59353	0.80734	4.59353	0.78801
	1.2005	0.1774	1.2005	0.17021														6.57317	0.91178	6.55172	0.90192				4.77149	0.8127	4.77149	0.7931
	1.2445	0.17887	1.2445	0.17173														6.85032	0.91903	6.82981	0.91041				4.94945	0.81788	4.94945	0.79805
	1.289	0.17879	1.289	0.17157														7.13106	0.92583	7.11902	0.91867				5.12741	0.8229	5.12741	0.80287
	1.3345	0.18023	1.3345	0.17316														7.41858	0.9324	7.40823	0.92639				5.30536	0.82775	5.30536	0.80756
	1.3805	0.18092	1.3805	0.17354														7.70648	0.93863	7.69744	0.93359				5.49444	0.83274	5.49444	0.81241
	1.427	0.18126	1.427	0.17354														8.00342	0.94455	7.99778	0.94057				5.68353	0.83757	5.68353	0.81713
	1.4745	0.18259	1.4745	0.17532														8.30531	0.95015	8.30367	0.94718				5.87261	0.84224	5.87261	0.82173
	1.5225	0.1835	1.5225	0.17605														8.61214	0.95545	8.61513	0.95344				6.06169	0.84676	6.06169	0.82621
	1.571	0.18418	1.571	0.17709														8.90908	0.96033	8.93215	0.95936				6.25077	0.85114	6.25077	0.83057
	1.6205	0.18522	1.6205	0.17782														9.263	0.96563	9.25473	0.96495				6.45097	0.85562	6.45097	0.83507
	1.6705	0.18562	1.6705	0.17799														9.551	0.96965	9.58287	0.97021				6.65117	0.85994	6.65117	0.83945
	1.721	0.18685	1.721	0.17982														9.887	0.97402	9.91101	0.97508				6.85137	0.86412	6.85137	0.84371
	1.7725	0.18734	1.7725	0.18012																					7.0627	0.86839	7.0627	0.84808
	1.825	0.18801	1.825	0.18092																					7.27402	0.8725	7.27402	0.85234
	1.878	0.18868	1.878	0.18129																					7.48535	0.87646	7.48535	0.85647
	1.9315	0.19013	1.9315	0.18299																					7.69667	0.88029	7.69667	0.86049
	1.9855	0.19008	1.9855	0.18284																					7.908	0.88398	7.908	0.86439
	2.04	0.1909	2.04	0.18367																					8.13044	0.88772	8.13044	0.86839
	2.0955	0.19106	2.0955	0.18387																					8.35289	0.89133	8.35289	0.87226
	2.152	0.1914	2.152	0.18412																					8.57534	0.8948	8.57534	0.87603
	2.209	0.19188	2.209	0.18446																					8.80891	0.89831	8.80891	0.87986
	2.2665	0.19252	2.2665	0.18516																					9.04248	0.90168	9.04248	0.88358
	2.3245	0.19313	2.3245	0.18604																					9.27605	0.90492	9.27605	0.88718
	2.3835	0.19303	2.3835	0.18576																					9.50962	0.90803	9.50962	0.89067
	2.443	0.19368	2.443	0.1866																					9.74319	0.91102	9.74319	0.89405
	2.503	0.19453	2.503	0.18729																					9.84	0.91404	9.98788	0.89748
	2.564	0.19466	2.564	0.18752																					10	0.91692	10.2326	0.90081
	2.6255	0.19507	2.6255	0.18776
	2.688	0.19573	2.688	0.18832
	2.751	0.19585	2.751	0.18879
	2.8145	0.19654	2.8145	0.18933
	2.879	0.19634	2.879	0.18939
	2.9445	0.19686	2.9445	0.18961
	3.0105	0.19685	3.0105	0.18971
	3.0765	0.19772	3.0765	0.19014
	3.1435	0.19806	3.1435	0.19089
	3.2115	0.19786	3.2115	0.19075
	3.28	0.19833	3.28	0.19111
	3.349	0.19944	3.349	0.19197
	3.4185	0.19909	3.4185	0.1918
	3.489	0.19928	3.489	0.19204
	3.5605	0.19992	3.5605	0.19252
	3.6325	0.20034	3.6325	0.19278
	3.705	0.20044	3.705	0.19335
	3.778	0.20094	3.778	0.19359
	3.852	0.20159	3.852	0.19441
	3.9265	0.20148	3.9265	0.19432
	4.0015	0.20212	4.0015	0.19516
	4.0775	0.20268	4.0775	0.19584
	4.154	0.2023	4.154	0.19525
	4.2315	0.2028	4.2315	0.19564
	4.3095	0.20282	4.3095	0.19615
	4.388	0.20279	4.388	0.19595
	4.4675	0.20339	4.4675	0.19669
	4.5475	0.20348	4.5475	0.19663
	4.628	0.20372	4.628	0.1968
	4.7095	0.20368	4.7095	0.19669
	4.792	0.20434	4.792	0.19727
	4.875	0.205	4.875	0.1981
	4.958	0.20549	4.958	0.19866

## Sheet: Figure 3
	Figure 3a					Figure 3b						Figure 3c						Figure 3d							Figure 3e							Figure 3f
	[GTP hydrolysis] R>>T3						[Dipeptide fMF formation] R>>T3						[Dipeptide fMF formation] R<<T3							[Tripeptide fMFF formation]							[Dipeptide and Tripeptide formation with 10 μM THB]							[Dipeptide, Tripeptide and Tetrapeptide formation]
	Without THB		With THB [10 μM]				Without THB		With THB [10 μM]				Without THB		With THB [10 μM]					Without THB		With THB [10 μM]					Dipeptide (fMF)		Tripeptide (fMFF)					With THB [10 μM]
	Time (sec)	Fraction fMF	Time (sec)	Fraction fMF			Time (sec)	Fraction fMF	Time (sec)	Fraction fMF			Time (sec)	Fraction fMF	Time (sec)	Fraction fMF				Time (sec)	Fraction fMFF	Time (sec)	Fraction fMFF				Time (sec)	Fraction	Time (sec)	Fraction				Time (sec)	Fraction fMet	Fraction fMF	Fraction fMFF	Fraction fMFFF
	0	0	0	0			0	0	0	0			0	0	0	0				0	0	0	0.00393				0	0	0	0				0	0.99	0.0032	0.0021	0.0014
	0.003	0.26177	0.005	0.065			0.005	0.05083	0.01	0.01161			0.005	0.08261	0.01	0.0438				0.01	0.01113	0.025	0				0,025	0,02892	0,025	0,00393				0.075	0.929	0.058	0.0083	0.003
	0.005	0.46338	0.01	0.15783			0.01	0.21583	0.025	0.01542			0.01	0.36967	0.02	0.05677				0.025	0.02593	0.05	0.00762				0,05	0,07341	0,05	0,00762				0.1	0.856	0.115	0.0142	0.0063
	0.01	0.59928	0.025	0.22101			0.025	0.57633	0.05	0.04064			0.02	0.6143	0.03	0.08191				0.05	0.1907	0.1	0.00444				0,1	0,17165	0,1	0,00444				0.2	0.72	0.216	0.0378	0.0096
	0.025	0.82206	0.05	0.31034			0.05	0.79942	0.1	0.08744			0.03	0.76882	0.05	0.10057				0.075	0.42398	0.2	0.03351				0,2	0,33536	0,2	0,03351				0.5	0.495	0.392	0.0926	0.015
	0.05	0.90755	0.1	0.4529			0.075	0.85515	0.2	0.19121			0.05	0.85017	0.1	0.1914				0.1	0.57969	0.5	0.26691				0,5	0,63396	0,5	0,26691				0.75	0.295	0.4605	0.199	0.036
	0.075	0.92453	0.2	0.63296			0.1	0.95244	0.5	0.37244			0.1	0.9281	0.2	0.26196				0.2	0.80734	1	0.63866				1	0,84148	1	0,63866				1	0.239	0.3419	0.328	0.088
	0.1	0.93798	0.5	0.86832			0.2	1	1	0.46514			0.2	0.95498	0.5	0.47526				0.5	0.93248	2	0.90379				2	0,93222	2	0,90379				1.2	0.199	0.241	0.422	0.143
	0.2	0.95	1	0.942			1	1	2	0.47203			0.5	0.96919	1	0.71127				1	0.9589	5	0.95444				5	0,95353	5	0,95444				1.5	0.162	0.202	0.365	0.267
	0.5	0.945	2	0.939									1	0.9966	2	0.88				2	0.9682	10	1				10	0,98256	10	1				2	0.147	0.165	0.264	0.409
															5	0.985				5	1	20	0.99124				20	0,9947	20	0,99124				5	0.127	0.134	0.177	0.558
															10	1				10	1	50	0.99975				50	1	50	0,99975				10	0.102	0.1206	0.165	0.5964

## Sheet: Figure 4
	Figure 4a							Figure 4b									Figure 4c											Figure 4d
		Rate of peptide release ( without THB)							Peptide 3H-Met release										Peptide 3H-Met release											Rate of peptide release ( with 10 μM THB)
		RF2 [μM]	Rate, k (s-1)	SEM					Without THB		With THB [10 μM]		Without RF						Time (sec)	Fraction 3H-Met release with RF2 concentrations										RF2 [μM]	Rate, k (s-1)	SEM
		0	0	0.001					Time (sec)	Fraction 3H-Met rel.	Time (sec)	Fraction 3H-Met rel.	Time (sec)	Fraction 3H-Met rel.						2 μM	5 μM	10 μM	20 μM	40 μM	60 μM					2	0.00586	0.0004035
		0.25	1.42	0.21					0	0	0	0	0	0					0	0	0	0	0	0	0					5	0.00846	0.0004925
		0.5	2.02	0.182					0.005	0.00781	10	0.12625	5	0.00286					10	0,09625	0,12625	0,15721	0,1719	0,202	0,2174					10	0.01139	0.000253
		1	3.72	0.352					0.01	0.01107	20	0.20152	10	0.00683					20	0,15246	0,20152	0,22703	0,30113	0,32952	0,33295					20	0.01521	0.00053
		2.5	4.84	0.34					0.02	0.01199	40	0.35517	20	0.00641					40	0,29552	0,35517	0,36454	0,45759	0,47586	0,46759					40	0.018	0.000625
		5	5.34	0.28					0.04	0.10809	60	0.43298	40	0.01913					60	0,37935	0,43298	0,48229	0,57323	0,60323	0,58323					60	0.0195	0.0006165
									0.06	0.2084	90	0.55669	60	0.01584					90	0,48694	0,55669	0,62681	0,70462	0,74624	0,7624
									0.08	0.3328	120	0.62178	80	0.02115					120	0,57178	0,62178	0,69675	0,79285	0,83507	0,85068					Inset
									0.1	0.39692	180	0.73105	100	0.01493					180	0,70105	0,73105	0,83102	0,86718	0,88718	0,89718					1/RF2 (μM-1)	1/k (sec)	SEM
									0.15	0.51576	300	0.89055	120	0.00859					300	0,88055	0,89055	0,94982	0,96667	0,98667	0,99667					0.5	184.725	8.07
									0.2	0.7206	600	1	180	0.01313					600	1	1	1	1	1	1					0.2	118.16	6.5
									0.5	0.83257			300	0.01158																0.1	87.791	5.06
									0.75	0.95003			600	0.03834																0.05	65.7349	4.6
									1	1																				0.025	52.5244	2.5
																														0.01667	49.1704	3.3

## Sheet: Figure 5
	Figure 5a								Figure 5b								Figure 5c									Figure 5d
		Splitting of post termination complex by EF-G and RRF								Splitting of post termination complex by EF-G and RRF								Splitting of 70S-mRNA complex by IF1 and IF3										Reassociation of ribosomal subunits in the presence of THB
		Without THB		With THB (10 µM) in Post-TC						Without THB		With THB (10 µM) in FM						Without THB		With THB (10 µM) in 70S Mix		With THB (10 µM) in FM						Without THB		THB (10 µM) with 70S		THB (10 µM) with IF1/IF3		THB (10 µM) no IF1/IF3
		Time (sec)	Light Scattering (arb. units)	Time (sec)	Light Scattering (arb. units)					Time (sec)	Light Scattering (arb. units)	Time (sec)	Light Scattering (arb. units)					Time (sec)	Light Scattering (arb. units)	Time (sec)	Light Scattering (arb. units)	Time (sec)	Light Scattering (arb. units)					Time (sec)	Light Scattering (arb. units)	Time (sec)	Light Scattering (arb. units)	Time (sec)	Light Scattering (arb. units)	Time (sec)	Light Scattering (arb. units)
		0.03	3.63863	0.05	3.63716					0.022	1.83469	0.05	1.83469					0.015	4.5494	0.075	4.54628	0.06	4.54096					0.015	4.5494	0.09	4.55596	0.06	4.2595	0.06	4.2685
		0.065	3.62784	0.145	3.63634					0.042	1.81802	0.16	1.81451					0.12259	4.53607	0.6	4.5494	0.12	4.55204					0.12259	4.53607	0.615	4.5511	0.57	4.25999	0.54	4.26799
		0.134	3.60527	0.21	3.63604					0.062	1.80327	0.48	1.7048					0.3225	4.51366	1.6125	4.55015	0.18	4.5376					0.3225	4.51366	1.65	4.55129	1.59	4.25973	2.16	4.26673
		0.206	3.58559	0.285	3.63507					0.082	1.79019	0.96	1.78798					0.54	4.49256	2.7	4.54655	0.24	4.5257					0.54	4.49256	2.73	4.5506	2.67	4.25908	2.73	4.26508
		0.281	3.56896	0.36	3.63455					0.10209	1.77854	1.44	1.76619					0.77121	4.47286	3.825	4.5468	0.42	4.50871					0.77121	4.47286	3.855	4.54992	3.78	4.2577	3.57	4.2647
		0.358	3.55523	0.435	3.63476					0.124	1.76731	1.92	1.75525					0.9975	4.45517	4.9875	4.54833	0.48	4.50555					0.9975	4.45517	5.025	4.55013	4.92	4.25832	5.16	4.26332
		0.438	3.54273	0.515	3.63405					0.144	1.75825	2.4	1.74653					1.245	4.43875	6.225	4.54957	0.6	4.48741					1.245	4.43875	6.24	4.55231	6.09	4.25799	6.21	4.26299
		0.522	3.53133	0.6	3.63315					0.164	1.75016	2.88	1.74247					1.49819	4.42564	7.4625	4.54891	0.66	4.47475					1.49819	4.42564	7.485	4.54922	7.32	4.25819	7.44	4.2691
		0.608	3.52129	0.685	3.63326					0.184	1.74295	3.36	1.73767					1.74983	4.41097	8.7375	4.54848	0.72	4.4658					1.74983	4.41097	8.775	4.54924	8.61	4.26038	8.73	4.26776
		0.696	3.51146	0.77	3.63343					0.2133	1.73373	3.84	1.73765					2.01672	4.39897	10.0875	4.54827	0.78	4.46135					2.01672	4.39897	10.11	4.5496	9.93	4.25932	10.08	4.26859
		0.788	3.50239	0.865	3.6331					0.34676	1.70578	4.32	1.73115					2.31698	4.38712	11.475	4.5472	0.9	4.44992					2.31698	4.38712	11.475	4.54862	11.28	4.26119	11.46	4.2687
		0.882	3.49374	0.96	3.63238					0.48021	1.69061	4.8	1.73346					2.58388	4.37791	12.9	4.54858	1.2	4.44026					2.58388	4.37791	12.885	4.5489	12.66	4.26203	12.87	4.26527
		0.978	3.4854	1.055	3.63213					0.61367	1.68108	5.28	1.73045					2.85078	4.36975	14.325	4.54576	1.62	4.43234					2.85078	4.36975	14.34	4.54884	14.1	4.25853	14.31	4.26583
		1.078	3.47762	1.155	3.63143					0.74712	1.6742	5.76	1.73235					3.15103	4.36163	15.7875	4.54609	2.22	4.42362					3.15103	4.36163	15.825	4.54872	15.6	4.26128	15.78	4.26344
		1.181	3.47026	1.255	3.63054					0.88058	1.66867	6.24	1.73032					3.48466	4.35369	17.325	4.54842	2.7	4.41523					3.48466	4.35369	17.355	4.54767	17.1	4.26245	17.31	4.26962
		1.286	3.46288	1.36	3.63002					1.01403	1.66396	6.72	1.73313					3.78491	4.34736	18.9375	4.5459	3.84	4.40663					3.78491	4.34736	18.945	4.54838	18.63	4.26362	18.9	4.27143
		1.393	3.45626	1.47	3.63043					1.14749	1.6598	7.2	1.73094					4.08517	4.34173	20.55	4.54658	5.01	4.4026					4.08517	4.34173	20.565	4.54723	20.22	4.2641	20.52	4.27422
		1.503	3.45011	1.58	3.63037					1.28094	1.65606	7.68	1.73093					4.41879	4.33611	22.2	4.54424	6.21	4.40222					4.41879	4.33611	22.215	4.54778	21.87	4.26453	22.17	4.27238
		1.616	3.44397	1.69	3.62968					1.4144	1.65269	8.16	1.72773					4.75241	4.33109	23.925	4.54474	7.44	4.40069					4.75241	4.33109	23.91	4.54859	23.55	4.26579	23.88	4.26724
		1.732	3.43807	1.805	3.62927					1.54785	1.64963	8.64	1.73017					5.1194	4.32615	25.65	4.54357	8.73	4.40032					5.1194	4.32615	25.65	4.54855	25.26	4.2672	25.62	4.27016
		1.851	3.43223	1.925	3.62887					1.68131	1.64685	9.12	1.72744					5.48638	4.32172	27.4125	4.54441	10.08	4.40075					5.48638	4.32172	27.435	4.54784	27.03	4.26721	27.39	4.27202
		1.972	3.42731	2.045	3.62852					1.81476	1.64432	9.6	1.73069					5.85336	4.31773	29.25	4.5448	11.46	4.40067					5.85336	4.31773	29.25	4.54703	28.83	4.26841	29.22	4.27096
		2.096	3.42228	2.17	3.62839					1.94822	1.64203	10.08	1.7275					6.22034	4.3141	31.125	4.54404	12.87	4.40262					6.22034	4.3141	31.11	4.54909	30.66	4.26978	31.08	4.26963
		2.223	3.41807	2.295	3.62876					2.08167	1.63994	10.56	1.72801					6.58733	4.31082	33	4.54277	14.31	4.40228					6.58733	4.31082	33.015	4.54593	32.52	4.27002	32.97	4.27365
		2.352	3.41317	2.42	3.62911					2.21513	1.63803	11.04	1.73192					6.98767	4.30755	34.95	4.5435	15.78	4.40388					6.98767	4.30755	34.965	4.54779	34.44	4.26863	34.92	4.27139
		2.484	3.40923	2.555	3.62896					2.34858	1.6363	11.52	1.73033					7.38802	4.30458	36.9375	4.54044	17.31	4.4035					7.38802	4.30458	36.96	4.548	36.42	4.26974	36.93	4.27293
		2.619	3.4052	2.69	3.62842					2.48204	1.63473	12	1.73075					7.78836	4.30186	38.9625	4.54103	18.9	4.40212					7.78836	4.30186	38.985	4.5461	38.4	4.27088	38.97	4.27645
		2.757	3.40138	2.825	3.62797					2.61549	1.6333	12.48	1.73171					8.18871	4.29938	41.0625	4.54021	20.52	4.40398					8.18871	4.29938	41.055	4.54726	40.44	4.27132	41.04	4.27364
		2.898	3.39807	2.965	3.62764					2.74895	1.63199	12.96	1.73116					8.62241	4.29692	43.1625	4.54011	22.17	4.40552					8.62241	4.29692	43.17	4.54761	42.54	4.2718	43.14	4.2754
		3.041	3.39426	3.11	3.62772					2.8824	1.63081	13.44	1.73154					9.05612	4.29467	45.3	4.53883	23.88	4.40644					9.05612	4.29467	45.315	4.54606	44.64	4.27243	45.27	4.27113
		3.187	3.391	3.255	3.62841					3.01586	1.62973	13.92	1.73072					9.48983	4.29262	47.475	4.54065	25.62	4.40723					9.48983	4.29262	47.505	4.5455	46.8	4.2739	47.46	4.27636
		3.336	3.38838	3.4	3.62924					3.14931	1.62875	14.4	1.73099					9.9569	4.2906	49.6875	4.54073	27.39	4.40776					9.9569	4.2906	49.74	4.54617	49.02	4.27512	49.71	4.27744
		3.487	3.38552	3.555	3.62836					3.28277	1.62786	14.88	1.73291					10.424	4.28876	51.975	4.54009	29.22	4.40935					10.424	4.28876	52.005	4.54638	51.24	4.27489	51.99	4.28809
		3.641	3.3828	3.71	3.62822					3.41622	1.62704	22.0905	1.7355					10.891	4.28708	54.3	4.5378	31.08	4.40986					10.891	4.28708	54.315	4.54432	53.52	4.27519	54.3	4.29294
		3.798	3.38049	3.865	3.62768					3.54968	1.6263	27.7409	1.73744					11.3581	4.28554	56.6625	4.53884	32.97	4.41077					11.3581	4.28554	56.67	4.54464	55.86	4.27724	56.64	4.2954
		3.957	3.37888	4.025	3.62744					3.68313	1.62563	33.3914	1.7393					11.8252	4.28414	59.0625	4.53681	34.92	4.41226					11.8252	4.28414	59.055	4.54551	58.2	4.27685	59.04	4.30074
		4.119	3.37733	4.185	3.62668					3.81659	1.62502	39.0418	1.74109					12.2922	4.28286	61.5	4.53862	36.93	4.41236					12.2922	4.28286	61.485	4.5444	60.6	4.27724	61.5	4.30276
		4.284	3.37548	4.35	3.62693					3.95004	1.62446	44.6923	1.7428					12.7927	4.2816	63.975	4.53742	38.97	4.41136					12.7927	4.2816	63.975	4.54454	63.06	4.27657	63.96	4.30979
		4.451	3.37351	4.52	3.62691					4.0835	1.62396	50.3427	1.74445					13.2931	4.28046	66.4875	4.53679	41.04	4.41231					13.2931	4.28046	66.495	4.54497	65.52	4.27899	66.45	4.30583
		4.621	3.37151	4.69	3.62721					4.21695	1.6235	55.9931	1.74603					13.7935	4.27943	69.0375	4.53655	43.14	4.41333					13.7935	4.27943	69.045	4.54432	68.04	4.27887	69	4.31096
		4.795	3.37024	4.86	3.6273					4.35041	1.62308	61.6436	1.74755					14.3273	4.27842	71.625	4.53465	45.27	4.41416					14.3273	4.27842	71.64	4.54463	70.62	4.2802	71.61	4.32034
		4.971	3.36849	5.035	3.627					4.48386	1.6227	67.294	1.74901					14.8611	4.27752	74.2875	4.53377	47.46	4.41456					14.8611	4.27752	74.28	4.54546	73.23	4.28052	74.25	4.31877
		5.149	3.36715	5.215	3.62694					4.61732	1.62235	72.9445	1.75041					15.3949	4.2767	76.9875	4.53251	49.71	4.4154					15.3949	4.2767	76.965	4.54486	75.87	4.28105	76.92	4.33063
		5.33	3.3662	5.395	3.62685					4.75077	1.62204	78.5949	1.75176					15.9287	4.27596	79.6875	4.53286	51.99	4.41711					15.9287	4.27596	79.695	4.54506	78.54	4.28082	79.65	4.33095
		5.514	3.36514	5.575	3.62674					4.88423	1.62175	84.2454	1.75305					16.4959	4.27524	82.425	4.53274	54.3	4.41715					16.4959	4.27524	82.455	4.54519	81.27	4.28175	82.44	4.33465
		5.701	3.36456	5.76	3.62632					5.01768	1.62149	89.8959	1.75429					17.063	4.2746	85.2375	4.53249	56.64	4.41826					17.063	4.2746	85.26	4.54306	84.03	4.28327	85.26	4.34458
		5.891	3.36351	5.95	3.62698					5.15114	1.62125	95.64	1.7555					17.6302	4.27403	88.0875	4.53006	59.04	4.41828					17.6302	4.27403	88.11	4.5448	86.82	4.28314	88.08	4.34963
		6.083	3.36275	6.14	3.62682					5.28459	1.62103	101.4	1.75667					18.1973	4.27351	90.975	4.52979	61.5	4.41959					18.1973	4.27351	90.99	4.54396	89.67	4.2837	90.96	4.35578
		6.277	3.36213	6.335	3.62595					5.41805	1.62084	107.13	1.75778					18.7645	4.27305	93.9	4.52996	63.96	4.41964					18.7645	4.27305	93.915	4.54271	92.55	4.28459	93.9	4.36261
		6.475	3.36155	6.535	3.62579					5.5515	1.62066	112.78	1.75883					19.365	4.27261	96.8625	4.52892	66.45	4.41996					19.365	4.27261	96.885	4.54431	95.49	4.28443	96.87	4.36644
		6.676	3.36115	6.735	3.62541					5.68496	1.6205	118.431	1.75985					19.9655	4.27221	99.9	4.53075	69	4.4201					19.9655	4.27221	99.9	4.54344	98.46	4.2855	99.87	4.3772
		6.879	3.3607	6.935	3.62593					5.81841	1.62035	124.081	1.76082					20.566	4.27186	102.938	4.52896	71.61	4.42134					20.566	4.27186	102.945	4.54381	101.46	4.28633	102.93	4.38241
		7.085	3.36	7.14	3.62669					5.95187	1.62021	129.732	1.76175					21.1999	4.27153	106.013	4.5296	74.25	4.42215					21.1999	4.27153	106.035	4.54229	104.52	4.2865	106.02	4.38724
		7.294	3.35987	7.35	3.62606					6.08532	1.62009	135.382	1.76265					21.8338	4.27123	109.162	4.52618	76.92	4.42309					21.8338	4.27123	109.17	4.54285	107.61	4.28712	109.14	4.39443
		7.505	3.3597	7.56	3.62563					6.21878	1.61998	141.032	1.76351					22.4677	4.27097	112.35	4.52739	79.65	4.42343					22.4677	4.27097	112.335	4.54154	110.73	4.28759	112.32	4.40468
		7.719	3.3591	7.77	3.62522					6.35223	1.61988	146.683	1.76434					23.1015	4.27074	115.575	4.52624	82.44	4.42355					23.1015	4.27074	115.545	4.54075	113.88	4.28735	115.53	4.40447
		7.936	3.35863	7.985	3.62537					6.48569	1.61978	152.333	1.76513					23.7354	4.27053	118.8	4.52574	85.26	4.42413					23.7354	4.27053	118.8	4.5413	117.09	4.2887	118.8	4.41557
		8.155	3.35829	8.205	3.6247					6.61914	1.6197	157.984	1.76589					24.4027	4.27034	122.1	4.52576	88.08	4.42589					24.4027	4.27034	122.1	4.54136	120.36	4.28903	122.1	4.41949
		8.377	3.35754	8.425	3.62539					6.7526	1.61962	163.634	1.76663					25.0699	4.27017	125.438	4.52462	90.96	4.42552					25.0699	4.27017	125.445	4.54143	123.66	4.28935	125.43	4.42644
		8.602	3.35759	8.65	3.62543					6.88605	1.61955	169.285	1.76733					25.7372	4.27002	128.812	4.52361	93.9	4.42621					25.7372	4.27002	128.82	4.54046	126.99	4.29022	128.82	4.43415
		8.829	3.35787	8.88	3.62528					7.01951	1.61949	174.935	1.76801					26.4378	4.26988	132.225	4.52059	96.87	4.42715					26.4378	4.26988	132.24	4.54072	130.35	4.29161	132.24	4.44177
		9.059	3.35749	9.11	3.62484					7.15296	1.61943	180.6	1.76866					27.1384	4.26976	135.675	4.52121	99.87	4.4269					27.1384	4.26976	135.705	4.54123	133.74	4.29116	135.69	4.44384
		9.292	3.35748	9.34	3.62504					7.28642	1.61938	186.36	1.76929					27.839	4.26966	139.2	4.51935	102.93	4.42796					27.839	4.26966	139.2	4.54095	137.19	4.29193	139.2	4.45132
		9.528	3.3571	9.575	3.62514					7.41987	1.61933	192.12	1.7699					28.5396	4.26956	142.725	4.51874	106.02	4.429					28.5396	4.26956	142.74	4.54087	140.7	4.2921	142.74	4.45416
		9.767	3.35708	9.815	3.62512					7.55333	1.61929	197.819	1.77048					29.2402	4.26948	146.287	4.5198	109.14	4.42907					29.2402	4.26948	146.325	4.54061	144.24	4.29138	146.31	4.45906
		10.008	3.35657	10.055	3.62592					7.68678	1.61925	203.47	1.77103					29.9741	4.26941	149.925	4.51932	112.32	4.42964					29.9741	4.26941	149.94	4.53929	147.81	4.29242	149.94	4.46206
		10.252	3.35653	10.295	3.62467					7.82024	1.61922	209.12	1.77156					30.7081	4.26934	153.6	4.51871	115.53	4.43046					30.7081	4.26934	153.6	4.54027	151.41	4.29341	153.6	4.46881
		10.499	3.35644	10.54	3.6244					7.95369	1.61918	214.771	1.77207					31.4421	4.26928	157.312	4.51752	118.8	4.42987					31.4421	4.26928	157.305	4.54108	155.07	4.29365	157.29	4.47285
		10.748	3.35647	10.79	3.62498					8.08715	1.61915	220.421	1.77256					32.2094	4.26923	161.062	4.51451	122.1	4.43126					32.2094	4.26923	161.055	4.53976	158.76	4.29486	161.04	4.47588
		11	3.35664	11.04	3.62454					8.2206	1.61913	226.072	1.77302					32.9767	4.26919	164.85	4.51578	125.43	4.4315					32.9767	4.26919	164.85	4.53967	162.48	4.29388	164.82	4.47888
		11.255	3.35628	11.295	3.62493					8.35406	1.6191	231.722	1.77347					33.7441	4.26915	168.675	4.51636	128.82	4.43205					33.7441	4.26915	168.675	4.54035	166.26	4.29468	168.66	4.48336
		11.513	3.3565	11.555	3.62465					8.48751	1.61908	237.373	1.77391					34.5114	4.26912	172.537	4.5135	132.24	4.43362					34.5114	4.26912	172.545	4.5379	170.07	4.29688	172.53	4.48892
		11.774	3.35638	11.815	3.62449					8.62097	1.61906	243.96	1.77439					35.2787	4.26909	176.438	4.51271	135.69	4.43392					35.2787	4.26909	176.46	4.5383	173.94	4.29745	176.43	4.49487
		12.037	3.35677	12.075	3.62438					8.75442	1.61904	252.6	1.77499					36.0794	4.26906	180.375	4.51192	139.2	4.43379					36.0794	4.26906	180.405	4.53853	177.84	4.29747	180.39	4.49173
		12.302	3.35619	12.34	3.62387					8.88788	1.61902	261.24	1.77555					36.8801	4.26904	184.387	4.51181	142.74	4.4344					36.8801	4.26904	184.395	4.53835	181.77	4.29772	184.35	4.49795
		12.57	3.35675	12.61	3.62395					9.02133	1.61901	269.88	1.77608					37.6808	4.26902	188.438	4.50882	146.31	4.43379					37.6808	4.26902	188.43	4.53978	185.73	4.29792	188.4	4.50343
		12.842	3.35679	12.88	3.62343					9.15479	1.61899	278.52	1.77658					38.4815	4.269	192.488	4.50857	149.94	4.43471					38.4815	4.269	192.495	4.53863	189.75	4.29832	192.5	4.51289
		13.116	3.35687	13.15	3.62384					9.28824	1.61898	287.16	1.77705					39.3155	4.26899	196.575	4.50726	153.6	4.43503					39.3155	4.26899	196.605	4.53824	193.83	4.29881	196.6	4.50885
		13.392	3.35647	13.425	3.6236					9.4217	1.61897	295.8	1.77349					40.1496	4.26897	200.738	4.50616	157.29	4.43683					40.1496	4.26897	200.76	4.53795	197.91	4.2997	200.75	4.51266
		13.672	3.35693	13.705	3.62363					9.55515	1.61896	298	1.77312					40.9836	4.26896	204.938	4.50523	161.04	4.43666					40.9836	4.26896	204.96	4.53711	202.05	4.29884	204.95	4.52023
		13.954	3.3571	13.985	3.62387					9.68861	1.61895	300	1.77141					41.851	4.26895	209.175	4.50478	164.82	4.43691					41.851	4.26895	209.205	4.53686	206.22	4.3007	209.2	4.52134
		14.238	3.3566	14.27	3.62408					9.82206	1.61894							42.7184	4.26894	213.45	4.50522	168.66	4.43617					42.7184	4.26894	213.48	4.53663	210.42	4.29946	213.5	4.52465
		14.526	3.35679	14.555	3.62351					9.95552	1.61893							43.5859	4.26894	217.762	4.50288	172.53	4.43874					43.5859	4.26894	217.8	4.53627	214.68	4.3	217.8	4.52686
		14.817	3.35702	14.845	3.62366													44.4533	4.26893	222.15	4.50251	176.43	4.43942					44.4533	4.26893	222.165	4.53596	218.97	4.30069	222.15	4.52521
		15.11	3.35743	15.14	3.62374													45.3207	4.26893	226.575	4.50185	180.39	4.44051					45.3207	4.26893	226.56	4.53653	223.32	4.3014	226.55	4.52835
		15.406	3.35691	15.43	3.62411													46.1881	4.26892	231	4.50072	184.38	4.44005					46.1881	4.26892	231	4.53684	227.7	4.30214	231	4.53647
		15.704	3.35703	15.725	3.6242													47.0889	4.26892	235.463	4.49889	188.4	4.44051					47.0889	4.26892	235.485	4.53648	232.11	4.30218	235.5	4.53926
		16.005	3.35699	16.025	3.62409													47.9897	4.26891	240	4.49862	192.48	4.44048					47.9897	4.26891	240	4.53653	236.58	4.3017	240	4.5432
		16.309	3.35697	16.33	3.62346													48.8904	4.26891	244.575	4.49705	196.62	4.44096					48.8904	4.26891	244.56	4.53577	241.08	4.30324	244.55	4.5405
		16.615	3.35695	16.64	3.62362													49.8246	4.26891	249.188	4.49568	200.76	4.44225					49.8246	4.26891	249.165	4.53472	245.61	4.30308	249.15	4.54053
		16.925	3.35703	16.95	3.62422													50.7587	4.26891	253.838	4.49462	204.96	4.44149					50.7587	4.26891	253.815	4.53508	250.2	4.30369	253.8	4.54267
		17.238	3.35712	17.26	3.62332													51.6928	4.26891	258.525	4.49274	209.19	4.44251					51.6928	4.26891	258.51	4.53541	254.82	4.30373	258.5	4.5403
		17.553	3.35703	17.57	3.62324													52.627	4.2689	263.25	4.49117	213.45	4.44227					52.627	4.2689	263.235	4.53487	259.47	4.30404	263.25	4.54068
		17.87	3.35718	17.885	3.62346													53.5945	4.2689	268.012	4.49116	217.77	4.44229					53.5945	4.2689	268.005	4.53552	264.18	4.30377	268	4.54347
		18.19	3.35748	18.205	3.62336													54.562	4.2689	272.812	4.49083	222.12	4.4429					54.562	4.2689	272.82	4.5341	268.95	4.30427	272.8	4.53898
		18.513	3.35711	18.525	3.62285													55.5295	4.2689	277.65	4.48818	226.53	4.44402					55.5295	4.2689	277.665	4.5344	273.75	4.30424	277.7	4.54195
		18.839	3.35772	18.85	3.62324													56.5303	4.2689	282.562	4.4892	231	4.44413					56.5303	4.2689	282.555	4.53354	278.55	4.30586	282.6	4.54303
		19.168	3.35752	19.18	3.62299													57.4978	4.2689	287.512	4.48685	235.5	4.44516					57.4978	4.2689	287.49	4.53569	283.41	4.30563	287.5	4.53922
		19.499	3.35757	19.51	3.62291													58.4653	4.2689	292.462	4.48579	240	4.44388					58.4653	4.2689	292.47	4.53389	288.33	4.30603	292.45	4.5424
		19.832	3.35776	19.84	3.62282													59.4662	4.2689	298.45	4.48541	244.56	4.44554					59.4662	4.2689	298.88	4.53358	298.25	4.30685	299.5	4.54232
																						249.18	4.4457
																						253.83	4.44621
																						258.51	4.44618
																						263.22	4.44673
																						267.99	4.44612
																						272.82	4.44658
																						277.68	4.44675
																						282.57	4.44836
																						287.49	4.44827
																						292.47	4.44841
																						298.48	4.44937

## Sheet: Supplementary Figure 2
	Supplementary Figure 2a							Supplementary Figure 2b
		Subunit association (without IFs)								Subunit association (without IF1 and IF2)
		Without THB		With THB [10 μM]						Without THB		With THB [10 μM]
		Time (Sec)	arb. units	Time (sec)	arb. units					Time (Sec)	arb. units	Time (sec)	arb. units
		0.018	0.01276	0.019	0.000143889					0	0.00837	0.000601202	0.01096
		0.036	0.02227	0.0365	0.01397					0.00222	0.01521	0.00282	0.018
		0.07	0.0383	0.071	0.03804					0.00556	0.0249	0.00616	0.02798
		0.1035	0.0522	0.107	0.05882					0.0089	0.03392	0.00949	0.03725
		0.14569	0.06718	0.1445	0.07664					0.01279	0.04365	0.01338	0.04723
		0.18455	0.07914	0.183	0.09163					0.01669	0.05264	0.01727	0.05644
		0.22341	0.08937	0.223	0.10432					0.02058	0.06088	0.02115	0.06487
		0.26783	0.09939	0.265	0.11514					0.02503	0.06954	0.0256	0.07371
		0.30669	0.10689	0.308	0.12411					0.02892	0.07649	0.02949	0.0808
		0.3511	0.11415	0.352	0.13153					0.03337	0.08374	0.03393	0.08813
		0.40107	0.12108	0.3975	0.13775					0.03838	0.0912	0.03868	0.09553
		0.44548	0.12623	0.4445	0.14295					0.04283	0.0972	0.04349	0.10193
		0.4899	0.13061	0.493	0.14733					0.04727	0.1027	0.04823	0.10775
		0.53986	0.13477	0.543	0.15102					0.05228	0.10832	0.05285	0.11326
		0.59538	0.13863	0.594	0.15413					0.05787	0.11442	0.05832	0.11876
		0.64534	0.14153	0.646	0.15678					0.06283	0.11856	0.06353	0.12351
		0.69531	0.14398	0.7	0.15911					0.06824	0.12301	0.06865	0.1278
		0.75083	0.14629	0.7555	0.16116					0.07385	0.12724	0.07423	0.13204
		0.80634	0.14823	0.812	0.16298					0.07898	0.13079	0.07981	0.13586
		0.86741	0.15004	0.87	0.16462					0.08509	0.13458	0.08559	0.13946
		0.92848	0.15157	0.9295	0.16613					0.09121	0.13799	0.09158	0.14283
		0.98955	0.15288	0.99	0.16752					0.09733	0.14107	0.09792	0.14599
		1.05062	0.15403	1.052	0.16884					0.10345	0.14387	0.10401	0.14875
		1.11169	0.15503	1.1155	0.17008					0.10957	0.14641	0.11001	0.15109
		1.17831	0.15601	1.18	0.17126					0.11624	0.14893	0.1167	0.15375
		1.24493	0.15688	1.246	0.17239					0.12291	0.15122	0.12337	0.15602
		1.31155	0.15768	1.3135	0.17348					0.12959	0.15331	0.13003	0.15809
		1.37817	0.15841	1.382	0.17454					0.13626	0.15523	0.1367	0.15998
		1.45034	0.15915	1.452	0.17556					0.14349	0.15713	0.14392	0.16186
		1.52252	0.15985	1.5235	0.17655					0.15072	0.15888	0.15114	0.16359
		1.59469	0.16051	1.5965	0.17751					0.15795	0.1605	0.15836	0.16518
		1.67241	0.16119	1.671	0.17844					0.16574	0.16211	0.16614	0.16677
		1.75014	0.16185	1.7465	0.17935					0.17353	0.1636	0.17392	0.16824
		1.82786	0.16248	1.8235	0.18022					0.18131	0.16499	0.1817	0.16961
		1.90559	0.1631	1.902	0.18107					0.1891	0.16629	0.18947	0.17089
		1.98331	0.1637	1.9815	0.18189					0.19689	0.16751	0.19725	0.1721
		2.06103	0.16429	2.0625	0.18269					0.20467	0.16866	0.20503	0.17323
		2.14431	0.16491	2.145	0.18345					0.21301	0.16983	0.21336	0.17438
		2.22759	0.16551	2.229	0.18419					0.22136	0.17093	0.22169	0.17547
		2.31086	0.16611	2.314	0.18491					0.2297	0.17198	0.23002	0.1765
		2.39969	0.16673	2.4005	0.18559					0.2386	0.17304	0.23891	0.17755
		2.48852	0.16735	2.4885	0.18626					0.2475	0.17405	0.2478	0.17854
		2.57734	0.16795	2.5775	0.18689					0.2564	0.17501	0.25669	0.1795
		2.66617	0.16854	2.668	0.1875					0.26529	0.17594	0.26558	0.1804
		2.76055	0.16916	2.76	0.18808					0.27475	0.17688	0.27502	0.18133
		2.85493	0.16977	2.8535	0.18865					0.2842	0.17777	0.28446	0.18222
		2.94931	0.17037	2.948	0.18918					0.29366	0.17863	0.29391	0.18306
		3.04369	0.17096	3.044	0.18969					0.30311	0.17946	0.30335	0.18388
		3.13807	0.17154	3.1415	0.19018					0.31257	0.18026	0.31279	0.18466
		3.238	0.17215	3.2405	0.19065					0.32258	0.18106	0.32279	0.18546
		3.33793	0.17274	3.3405	0.1911					0.33259	0.18184	0.33279	0.18623
		3.43786	0.17332	3.442	0.19152					0.3426	0.18259	0.34279	0.18696
		3.54334	0.17393	3.545	0.19192					0.35317	0.18334	0.35335	0.18771
		3.64883	0.17452	3.649	0.19231					0.36374	0.18407	0.3639	0.18842
		3.75431	0.17511	3.7545	0.19267					0.3743	0.18477	0.37446	0.18911
		3.85979	0.17568	3.8615	0.19301					0.38487	0.18544	0.38501	0.18977
		3.96528	0.17624	3.97	0.19334					0.39544	0.18608	0.39557	0.19041
		4.07631	0.17682	4.0795	0.19365					0.40656	0.18674	0.40668	0.19105
		4.18734	0.17739	4.1905	0.19394					0.41769	0.18736	0.41779	0.19166
		4.29838	0.17795	4.303	0.19421					0.42881	0.18796	0.4289	0.19225
		4.41497	0.17853	4.417	0.19448					0.44049	0.18857	0.44056	0.19285
		4.53155	0.17909	4.532	0.19472					0.45217	0.18915	0.45223	0.19342
		4.64814	0.17965	4.6485	0.19495					0.46385	0.1897	0.46389	0.19397
		4.76472	0.18019	4.7665	0.19517					0.47553	0.19024	0.47556	0.19449
		4.88131	0.18072	4.8855	0.19537					0.48721	0.19075	0.48722	0.19499
		5.00345	0.18127	5.006	0.19556					0.49944	0.19126	0.49944	0.19549
		5.12559	0.1818	5.128	0.19574					0.51168	0.19175	0.51167	0.19597
		5.24772	0.18233	5.2515	0.19591					0.52392	0.19222	0.52389	0.19643
		5.37541	0.18286	5.376	0.19607					0.53671	0.19269	0.53666	0.19689
		5.5031	0.18339	5.502	0.19621					0.5495	0.19314	0.54944	0.19733
		5.63079	0.1839	5.6295	0.19635					0.56229	0.19356	0.56222	0.19775
		5.75848	0.1844	5.758	0.19648					0.57508	0.19397	0.57499	0.19815
		5.88617	0.18489	5.888	0.1966					0.58788	0.19436	0.58777	0.19853
		6.01941	0.18539	6.0195	0.19671					0.60122	0.19475	0.6011	0.1989
		6.15266	0.18588	6.1525	0.19681					0.61457	0.19512	0.61443	0.19927
		6.2859	0.18636	6.287	0.19691					0.62792	0.19547	0.62777	0.19961
		6.41914	0.18682	6.4225	0.197					0.64127	0.1958	0.6411	0.19994
		6.55793	0.1873	6.5595	0.19708					0.65517	0.19614	0.65499	0.20026
		6.69672	0.18776	6.698	0.19716					0.66908	0.19645	0.66887	0.20057
		6.83552	0.18822	6.8375	0.19723					0.68298	0.19675	0.68276	0.20086
		6.97986	0.18868	6.9785	0.1973					0.69744	0.19705	0.6972	0.20115
		7.12421	0.18912	7.121	0.19736					0.7119	0.19733	0.71165	0.20143
		7.26855	0.18956	7.2645	0.19742					0.72636	0.1976	0.72609	0.20169
		7.4129	0.18999	7.4095	0.19747					0.74082	0.19786	0.74053	0.20193
		7.55724	0.1904	7.556	0.19751					0.75528	0.1981	0.75498	0.20217
		7.70159	0.19081	7.7035	0.19756					0.76974	0.19833	0.76942	0.20239
		7.85148	0.19122	7.8525	0.1976					0.78476	0.19855	0.78442	0.20261
		8.00138	0.19162	8.0035	0.19764					0.79978	0.19877	0.79942	0.20281
		8.15128	0.19201	8.1555	0.19767					0.81479	0.19897	0.81442	0.20301
		8.30672	0.19241	8.3085	0.1977					0.83037	0.19917	0.82997	0.2032
		8.46217	0.19279	8.463	0.19773					0.84594	0.19935	0.84552	0.20338
		8.61762	0.19317	8.619	0.19776					0.86151	0.19953	0.86108	0.20356
		8.77307	0.19353	8.7765	0.19778					0.87709	0.1997	0.87663	0.20372
		8.93407	0.1939	8.935	0.1978					0.89321	0.19986	0.89274	0.20388
		9.09507	0.19425	9.095	0.19782					0.90934	0.20002	0.90885	0.20403
		9.25607	0.1946	9.2565	0.19784					0.92547	0.20016	0.92496	0.20417
		9.42262	0.19495	9.4195	0.19786					0.94216	0.20031	0.94163	0.2043
		9.58362	0.19528	9.584	0.19788					0.95829	0.20044	0.95774	0.20443
		9.74462	0.1956	9.7495	0.19789					0.97442	0.20056	0.97385	0.20455
		9.91117	0.19592	9.916	0.1979					0.9911	0.20068	0.99051	0.20466

## Sheet: Supplementary Figure 3
	Supplementary Figure 3
				f[3H]Met-tRNA binding and puromycin reactivity
				Reaction	f[3H]Met-Pmn in supernatant (cpm)					f [3H]Met in pellet (cpm)
					Exp1	Exp2	Exp3	Mean	SEM	Exp1	Exp2	Exp3	Mean	SEM
				IM	4768.33	3916.99	3665.05	4116.79	333.791	33011.1	36088.2	30983.8	33361	1483.87
				IM+THB	4515.67	4193.66	3917.13	4208.82	172.951	32153.8	29982.6	36392.7	32843	1882.26
				IM+Pmn	46087	39009.7	40539.8	41878.8	2149.97	2947.34	1948.9	1675.98	2190.74	386.417
				IM+THB+Pmn	45976.1	42735.7	41872.8	43528.2	1249.05	2915.01	2316.75	2629.45	2620.4	172.762
				IM+Pmn+THB	42057.1	39624.6	42883.9	41521.8	978.205	2911.12	2392.67	2857.8	2720.53	164.653

## Sheet: Supplementary Figure 5
	Supplementary Figure 5a			GTP hydrolysis and dipeptide formation in the presence of THB							Supplementary Figure 5b
				Time (sec)	Fraction GDP		Fraction Dipeptide (fMF)						Reaction	Mean time (τ) with 1 μM 70S					Mean time (τ) with 2 μM 70S
					1 μM 70S	2 μM 70S	1 μM 70S	2 μM 70S						Exp1	Exp2	Exp3	Mean	SEM	Exp1	Exp2	Exp3	Mean	SEM
				0	0	0	0	0					GTP hydrolysis	188	170	214	190.667	12.7715	99	111	93	101	5.2915
				0.01	0.08313	0.11419	0.00932	0.00271					Dipeptide formation	390	416	344	383.333	21.0502	374	381	331	362	15.6312
				0.025	0.09467	0.20467	0.0126	--
				0.05	0.24741	0.47464	0.03562	0.06362
				0.075	0.34964	--	0.04808	0.07077
				0.1	0.46698	0.53776	0.08959	0.12156
				0.2	0.58592	0.82342	0.16068	0.21921
				0.5	0.92363	0.95221	0.30507	0.3854
				1	1	1	0.37685	0.45148
				2	1	1	0.39342	0.50153

## Sheet: Supplementary Figure 6
	Supplementary Figure 6
				Dipeptide formation with THB in FM
				Time (sec)	Fraction dipeptide (fMF) formation
					No THB	THB 5 μM	THB 10 μM	THB 20 μM	THB 50 μM
				0	0	0	0	0	0
				0.005	0.21553	0.20192	0.17919	0.23139	0.18719
				0.01	0.43566	0.44209	0.37043	0.39518	0.39009
				0.025	0.7723	0.80179	0.75378	0.78368	0.7723
				0.05	0.85526	0.88066	0.84708	0.85034	0.84109
				0.075	0.94124	0.91017	0.90717	0.94516	0.94124
				0.1	0.94536	0.94916	0.93573	0.94104	0.91703
				0.2	1	1	1	1	1

## Sheet: Supplementary Figure 7
	Supplementary Figure 7
				THB [1 μM] binding to 70S
				1 μM 70S		2 μM 70S
				Time (sec)	Fluorescence (arb. units)	Time (sec)	Fluorescence (arb. units)
				0.03	3.6264	0.03	3.615
				0.06	3.63337	0.06	3.6342
				0.09	3.63607	0.09	3.63629
				0.12	3.64325	0.12	3.63834
				0.15	3.64436	0.15	3.63484
				0.18	3.63602	0.18	3.63359
				0.21	3.64721	0.21	3.63847
				0.24	3.65078	0.24	3.63799
				0.27	3.65013	0.27	3.6386
				0.3	3.65549	0.3	3.64328
				0.33	3.65135	0.33	3.63787
				0.36	3.65244	0.36	3.64488
				0.39	3.65102	0.39	3.64681
				0.42	3.65246	0.42	3.64729
				0.45	3.64972	0.45	3.65477
				0.48	3.64583	0.48	3.64211
				0.51	3.65118	0.51	3.65864
				0.54	3.64999	0.54	3.65383
				0.57	3.64508	0.57	3.65613
				0.6	3.65162	0.6	3.65201
				0.63	3.64745	0.63	3.65004
				0.66	3.65224	0.66	3.64608
				0.69	3.65059	0.69	3.65986
				0.72	3.65824	0.72	3.65708
				0.75	3.65901	0.75	3.6636
				0.78	3.64658	0.78	3.647
				0.81	3.65429	0.81	3.65873
				0.84	3.64792	0.84	3.65493
				0.87	3.65163	0.87	3.64498
				0.9	3.65177	0.9	3.65611
				0.93	3.64972	0.93	3.65638
				0.96	3.65689	0.96	3.6591
				0.99	3.65293	0.99	3.65709
				1.02	3.65667	1.02	3.65822
				1.05	3.65464	1.05	3.65426
				1.08	3.65251	1.08	3.65536
				1.11	3.65757	1.11	3.65971
				1.14	3.65078	1.14	3.65696
				1.17	3.66121	1.17	3.66478
				1.2	3.65656	1.2	3.65607
				1.23	3.65973	1.23	3.65092
				1.26	3.66111	1.26	3.65732
				1.29	3.65083	1.29	3.64892
				1.32	3.65343	1.32	3.66603
				1.35	3.65349	1.35	3.66058
				1.38	3.65696	1.38	3.65708
				1.41	3.65811	1.41	3.65959
				1.44	3.65414	1.44	3.65666
				1.47	3.65441	1.47	3.6606
				1.5	3.65271	1.5	3.65625
				1.53	3.65979	1.53	3.65929
				1.56	3.65432	1.56	3.6598
				1.59	3.65652	1.59	3.65174
				1.62	3.6587	1.62	3.66178
				1.65	3.65474	1.65	3.6503
				1.68	3.66083	1.68	3.66618
				1.71	3.65691	1.71	3.66122
				1.74	3.65376	1.74	3.6604
				1.77	3.65974	1.77	3.67042
				1.8	3.65954	1.8	3.66466
				1.83	3.65774	1.83	3.67156
				1.86	3.66122	1.86	3.66188
				1.89	3.6617	1.89	3.65886
				1.92	3.66456	1.92	3.66464
				1.95	3.65886	1.95	3.65309
				1.98	3.66771	1.98	3.66446
				2.01	3.65797	2.01	3.66016
				2.04	3.65914	2.04	3.6725
				2.07	3.66082	2.07	3.66659
				2.1	3.65939	2.1	3.66565
				2.13	3.66468	2.13	3.65989
				2.16	3.662	2.16	3.6601
				2.19	3.66112	2.19	3.66355
				2.22	3.66365	2.22	3.66805
				2.25	3.66042	2.25	3.65731
				2.28	3.66278	2.28	3.6685
				2.31	3.6611	2.31	3.66497
				2.34	3.66375	2.34	3.66636
				2.37	3.66254	2.37	3.66434
				2.4	3.66489	2.4	3.6648
				2.43	3.6674	2.43	3.65887
				2.46	3.66561	2.46	3.65645
				2.49	3.67034	2.49	3.66019
				2.52	3.66178	2.52	3.66332
				2.55	3.6679	2.55	3.65526
				2.58	3.66782	2.58	3.65991
				2.61	3.663	2.61	3.66351
				2.64	3.66903	2.64	3.6658
				2.67	3.67195	2.67	3.65678
				2.7	3.66413	2.7	3.65836
				2.73	3.66624	2.73	3.65766
				2.76	3.6612	2.76	3.65824
				2.79	3.66893	2.79	3.66592
				2.82	3.66603	2.82	3.65994
				2.85	3.66795	2.85	3.66286
				2.88	3.66353	2.88	3.65815
				2.91	3.66592	2.91	3.66131
				2.94	3.66992	2.94	3.65937
				2.97	3.6599	2.97	3.65324
				3	3.67054	3	3.65742
				3.03	3.66517	3.03	3.65857
				3.06	3.66647	3.06	3.65928
				3.09	3.66824	3.09	3.66495
				3.12	3.66714	3.12	3.65674
				3.15	3.66622	3.15	3.66543
				3.18	3.66403	3.18	3.66427
				3.21	3.66701	3.21	3.66533
				3.24	3.66797	3.24	3.67141
				3.27	3.6646	3.27	3.6616
				3.3	3.66858	3.3	3.66599
				3.33	3.66756	3.33	3.66155
				3.36	3.66661	3.36	3.65679
				3.39	3.66946	3.39	3.66579
				3.42	3.67154	3.42	3.65995
				3.45	3.67523	3.45	3.66963
				3.48	3.66746	3.48	3.66036
				3.51	3.67051	3.51	3.66574
				3.54	3.67374	3.54	3.66258
				3.57	3.67182	3.57	3.65575
				3.6	3.67915	3.6	3.66019
				3.63	3.67034	3.63	3.65559
				3.66	3.67609	3.66	3.66203
				3.69	3.67254	3.69	3.66606
				3.72	3.67337	3.72	3.6627
				3.75	3.67872	3.75	3.65921
				3.78	3.67637	3.78	3.6603
				3.81	3.67692	3.81	3.66303
				3.84	3.67482	3.84	3.6622
				3.87	3.66744	3.87	3.65869
				3.9	3.67825	3.9	3.65614
				3.93	3.67698	3.93	3.65312
				3.96	3.67893	3.96	3.66695
				3.99	3.66902	3.99	3.66231
				4.02	3.67299	4.02	3.66406
				4.05	3.67146	4.05	3.66752
				4.08	3.66649	4.08	3.66004
				4.11	3.67585	4.11	3.66626
				4.14	3.66651	4.14	3.66317
				4.17	3.6791	4.17	3.66281
				4.2	3.67097	4.2	3.65733
				4.23	3.68	4.23	3.65826
				4.26	3.67821	4.26	3.66231
				4.29	3.67161	4.29	3.66955
				4.32	3.67539	4.32	3.66966
				4.35	3.67302	4.35	3.66279
				4.38	3.67103	4.38	3.65855
				4.41	3.67913	4.41	3.6578
				4.44	3.67254	4.44	3.66394
				4.47	3.66888	4.47	3.66339
				4.5	3.67316	4.5	3.6695
				4.53	3.67382	4.53	3.66624
				4.56	3.6767	4.56	3.66838
				4.59	3.67197	4.59	3.665
				4.62	3.68455	4.62	3.66162
				4.65	3.67061	4.65	3.65993
				4.68	3.68142	4.68	3.66715
				4.71	3.67395	4.71	3.66257
				4.74	3.67269	4.74	3.66275
				4.77	3.67595	4.77	3.66471
				4.8	3.67416	4.8	3.66217
				4.83	3.68105	4.83	3.66275
				4.86	3.67144	4.86	3.66933
				4.89	3.67245	4.89	3.66031
				4.92	3.67923	4.92	3.6697
				4.95	3.67229	4.95	3.6709
				4.98	3.67803	4.98	3.67078
				5.01	3.67772	5.01	3.66075
				5.04	3.67213	5.04	3.66447
				5.07	3.67638	5.07	3.66779
				5.1	3.67978	5.1	3.65763
				5.13	3.68167	5.13	3.66773
				5.16	3.67667	5.16	3.66177
				5.19	3.67623	5.19	3.66478
				5.22	3.67501	5.22	3.66261
				5.25	3.67492	5.25	3.66373
				5.28	3.67617	5.28	3.65971
				5.31	3.67447	5.31	3.66791
				5.34	3.6769	5.34	3.67055
				5.37	3.67855	5.37	3.66573
				5.4	3.67639	5.4	3.66059
				5.43	3.6808	5.43	3.67046
				5.46	3.67199	5.46	3.66108
				5.49	3.67921	5.49	3.66127
				5.52	3.67725	5.52	3.6562
				5.55	3.6752	5.55	3.65952
				5.58	3.6852	5.58	3.66116
				5.61	3.6754	5.61	3.66625
				5.64	3.68491	5.64	3.6703
				5.67	3.68003	5.67	3.66477
				5.7	3.6776	5.7	3.67145
				5.73	3.68128	5.73	3.66478
				5.76	3.67943	5.76	3.65714
				5.79	3.68507	5.79	3.66645
				5.82	3.68172	5.82	3.65805
				5.85	3.68606	5.85	3.67194
				5.88	3.68543	5.88	3.66542
				5.91	3.68244	5.91	3.66663
				5.94	3.68778	5.94	3.66763
				5.97	3.67871	5.97	3.66631
				6	3.6845	6	3.66461
				6.03	3.68349	6.03	3.66751
				6.06	3.6827	6.06	3.66167
				6.09	3.68653	6.09	3.66881
				6.12	3.68293	6.12	3.66456
				6.15	3.68371	6.15	3.67494
				6.18	3.68623	6.18	3.66115
				6.21	3.68055	6.21	3.66592
				6.24	3.68501	6.24	3.67776
				6.27	3.67829	6.27	3.66562
				6.3	3.68333	6.3	3.67777
				6.33	3.67907	6.33	3.66393
				6.36	3.68884	6.36	3.66554
				6.39	3.68452	6.39	3.66567
				6.42	3.68288	6.42	3.67502
				6.45	3.68723	6.45	3.6773
				6.48	3.68952	6.48	3.66427
				6.51	3.68943	6.51	3.67115
				6.54	3.68552	6.54	3.68138
				6.57	3.68301	6.57	3.67429
				6.6	3.68237	6.6	3.67673
				6.63	3.68188	6.63	3.66317
				6.66	3.68525	6.66	3.66751
				6.69	3.68705	6.69	3.66696
				6.72	3.68422	6.72	3.67021
				6.75	3.68912	6.75	3.67874
				6.78	3.68221	6.78	3.66712
				6.81	3.68711	6.81	3.67217
				6.84	3.68494	6.84	3.67365
				6.87	3.68581	6.87	3.67122
				6.9	3.6861	6.9	3.67292
				6.93	3.68451	6.93	3.6665
				6.96	3.68515	6.96	3.67035
				6.99	3.68923	6.99	3.66609
				7.02	3.68637	7.02	3.6646
				7.05	3.68573	7.05	3.67816
				7.08	3.68727	7.08	3.66662
				7.11	3.68128	7.11	3.67642
				7.14	3.6807	7.14	3.66272
				7.17	3.69072	7.17	3.66966
				7.2	3.68586	7.2	3.67107
				7.23	3.68443	7.23	3.67061
				7.26	3.69203	7.26	3.67079
				7.29	3.68772	7.29	3.66836
				7.32	3.68396	7.32	3.67027
				7.35	3.68458	7.35	3.67161
				7.38	3.69062	7.38	3.66471
				7.41	3.692	7.41	3.67197
				7.44	3.68455	7.44	3.66279
				7.47	3.69266	7.47	3.66894
				7.5	3.68384	7.5	3.67033
				7.53	3.68229	7.53	3.67449
				7.56	3.68386	7.56	3.66984
				7.59	3.68306	7.59	3.66514
				7.62	3.69215	7.62	3.67189
				7.65	3.68163	7.65	3.66804
				7.68	3.68891	7.68	3.6739
				7.71	3.69246	7.71	3.66698
				7.74	3.69422	7.74	3.67005
				7.77	3.69424	7.77	3.66854
				7.8	3.68839	7.8	3.66807
				7.83	3.69572	7.83	3.67031
				7.86	3.69013	7.86	3.67111
				7.89	3.69255	7.89	3.67526
				7.92	3.6882	7.92	3.67405
				7.95	3.68491	7.95	3.67753
				7.98	3.69009	7.98	3.67797
				8.01	3.69266	8.01	3.67148
				8.04	3.69233	8.04	3.67437
				8.07	3.69468	8.07	3.68574
				8.1	3.68816	8.1	3.67745
				8.13	3.69428	8.13	3.68059
				8.16	3.68707	8.16	3.66689
				8.19	3.69163	8.19	3.66774
				8.22	3.69098	8.22	3.67553
				8.25	3.69426	8.25	3.66911
				8.28	3.69522	8.28	3.67628
				8.31	3.68529	8.31	3.66739
				8.34	3.68888	8.34	3.67613
				8.37	3.69069	8.37	3.67737
				8.4	3.68537	8.4	3.67801
				8.43	3.69487	8.43	3.67344
				8.46	3.69064	8.46	3.66378
				8.49	3.69544	8.49	3.66826
				8.52	3.69702	8.52	3.66987
				8.55	3.69174	8.55	3.67382
				8.58	3.69585	8.58	3.67583
				8.61	3.69078	8.61	3.66993
				8.64	3.69112	8.64	3.67641
				8.67	3.69108	8.67	3.67437
				8.7	3.69099	8.7	3.67241
				8.73	3.69372	8.73	3.677
				8.76	3.6886	8.76	3.66691
				8.79	3.69377	8.79	3.67069
				8.82	3.69182	8.82	3.6736
				8.85	3.69386	8.85	3.67865
				8.88	3.68927	8.88	3.67577
				8.91	3.68842	8.91	3.66455
				8.94	3.69063	8.94	3.67357
				8.97	3.69008	8.97	3.67364
				9	3.69484	9	3.67549
				9.03	3.68986	9.03	3.67039
				9.06	3.69394	9.06	3.6796
				9.09	3.7032	9.09	3.67569
				9.12	3.69707	9.12	3.66992
				9.15	3.69856	9.15	3.67727
				9.18	3.6922	9.18	3.67029
				9.21	3.69065	9.21	3.67116
				9.24	3.70007	9.24	3.67806
				9.27	3.69725	9.27	3.67267
				9.3	3.70423	9.3	3.67946
				9.33	3.69578	9.33	3.66688
				9.36	3.69446	9.36	3.67896
				9.39	3.69868	9.39	3.67552
				9.42	3.69296	9.42	3.67085
				9.45	3.69576	9.45	3.679
				9.48	3.69209	9.48	3.67109
				9.51	3.69403	9.51	3.68034
				9.54	3.69692	9.54	3.67272
				9.57	3.69617	9.57	3.6663
				9.6	3.69618	9.6	3.67177
				9.63	3.68971	9.63	3.67732
				9.66	3.69681	9.66	3.68379
				9.69	3.69492	9.69	3.67879
				9.72	3.69471	9.72	3.68085
				9.75	3.69925	9.75	3.68383
				9.78	3.69164	9.78	3.67107
				9.81	3.69804	9.81	3.68069
				9.84	3.69252	9.84	3.6759
				9.87	3.6943	9.87	3.67275
				9.9	3.70211	9.9	3.67291
				9.93	3.69457	9.93	3.67494
				9.96	3.69788	9.96	3.68144
				9.99	3.69604	9.99	3.67383
				10.02	3.70016	10.02	3.67526
				10.05	3.70186	10.05	3.67423
				10.08	3.70019	10.08	3.6752
				10.11	3.69731	10.11	3.67991
				10.14	3.68592	10.14	3.67256
				10.17	3.69969	10.17	3.68626
				10.2	3.69416	10.2	3.6831
				10.23	3.69383	10.23	3.67674
				10.26	3.69623	10.26	3.68357
				10.29	3.69459	10.29	3.67708
				10.32	3.69701	10.32	3.6807
				10.35	3.70171	10.35	3.67598
				10.38	3.6987	10.38	3.67621
				10.41	3.70333	10.41	3.6905
				10.44	3.69329	10.44	3.68022
				10.47	3.70107	10.47	3.68158
				10.5	3.69364	10.5	3.68229
				10.53	3.69662	10.53	3.68189
				10.56	3.69997	10.56	3.68058
				10.59	3.69088	10.59	3.67518
				10.62	3.70039	10.62	3.6791
				10.65	3.69749	10.65	3.67446
				10.68	3.70042	10.68	3.68055
				10.71	3.70212	10.71	3.68724
				10.74	3.69716	10.74	3.67371
				10.77	3.70117	10.77	3.68535
				10.8	3.69868	10.8	3.67257
				10.83	3.7033	10.83	3.67857
				10.86	3.69793	10.86	3.67423
				10.89	3.69334	10.89	3.6779
				10.92	3.70117	10.92	3.67885
				10.95	3.69423	10.95	3.67515
				10.98	3.70105	10.98	3.68138
				11.01	3.69932	11.01	3.68622
				11.04	3.69887	11.04	3.67986
				11.07	3.69761	11.07	3.68328
				11.1	3.68989	11.1	3.67603
				11.13	3.7009	11.13	3.68151
				11.16	3.69753	11.16	3.68119
				11.19	3.69506	11.19	3.6784
				11.22	3.6965	11.22	3.68682
				11.25	3.69343	11.25	3.67592
				11.28	3.69731	11.28	3.68133
				11.31	3.69783	11.31	3.67796
				11.34	3.70486	11.34	3.68908
				11.37	3.6964	11.37	3.68237
				11.4	3.69478	11.4	3.6806
				11.43	3.69894	11.43	3.69251
				11.46	3.69398	11.46	3.68928
				11.49	3.69946	11.49	3.69107
				11.52	3.70239	11.52	3.68298
				11.55	3.69462	11.55	3.68523
				11.58	3.69875	11.58	3.68735
				11.61	3.69292	11.61	3.67871
				11.64	3.70225	11.64	3.68797
				11.67	3.69273	11.67	3.68533
				11.7	3.69375	11.7	3.67242
				11.73	3.69825	11.73	3.68505
				11.76	3.69902	11.76	3.67835
				11.79	3.69753	11.79	3.6835
				11.82	3.69616	11.82	3.68073
				11.85	3.69607	11.85	3.67834
				11.88	3.69741	11.88	3.6895
				11.91	3.69882	11.91	3.67935
				11.94	3.70009	11.94	3.68443
				11.97	3.6949	11.97	3.67573
				12	3.7009	12	3.67975
				12.03	3.70105	12.03	3.68389
				12.06	3.70204	12.06	3.67869
				12.09	3.70116	12.09	3.68178
				12.12	3.69949	12.12	3.68316
				12.15	3.69539	12.15	3.68168
				12.18	3.69749	12.18	3.68659
				12.21	3.69215	12.21	3.68182
				12.24	3.70028	12.24	3.69178
				12.27	3.7	12.27	3.68069
				12.3	3.70041	12.3	3.68072
				12.33	3.70117	12.33	3.67898
				12.36	3.69618	12.36	3.67752
				12.39	3.70448	12.39	3.68257
				12.42	3.69848	12.42	3.67401
				12.45	3.70738	12.45	3.68489
				12.48	3.70522	12.48	3.67691
				12.51	3.70347	12.51	3.67914
				12.54	3.70326	12.54	3.67824
				12.57	3.69625	12.57	3.68365
				12.6	3.70225	12.6	3.6946
				12.63	3.69064	12.63	3.67477
				12.66	3.70724	12.66	3.68166
				12.69	3.70331	12.69	3.68821
				12.72	3.70402	12.72	3.68392
				12.75	3.70348	12.75	3.6855
				12.78	3.69769	12.78	3.67008
				12.81	3.70811	12.81	3.68563
				12.84	3.7002	12.84	3.68627
				12.87	3.69475	12.87	3.67789
				12.9	3.70589	12.9	3.68719
				12.93	3.69849	12.93	3.68038
				12.96	3.70745	12.96	3.69063
				12.99	3.70115	12.99	3.68445
				13.02	3.69877	13.02	3.67773
				13.05	3.70214	13.05	3.68044
				13.08	3.70237	13.08	3.67075
				13.11	3.69875	13.11	3.68365
				13.14	3.703	13.14	3.6887
				13.17	3.70511	13.17	3.682
				13.2	3.70913	13.2	3.69031
				13.23	3.70498	13.23	3.67864
				13.26	3.70409	13.26	3.68765
				13.29	3.70341	13.29	3.68756
				13.32	3.70703	13.32	3.68965
				13.35	3.70868	13.35	3.6841
				13.38	3.69953	13.38	3.68096
				13.41	3.70792	13.41	3.68832
				13.44	3.70189	13.44	3.68313
				13.47	3.70627	13.47	3.69112
				13.5	3.70364	13.5	3.68571
				13.53	3.70095	13.53	3.68384
				13.56	3.70407	13.56	3.68311
				13.59	3.70148	13.59	3.68159
				13.62	3.70852	13.62	3.68447
				13.65	3.7043	13.65	3.68227
				13.68	3.7094	13.68	3.67518
				13.71	3.70874	13.71	3.67787
				13.74	3.70123	13.74	3.67792
				13.77	3.70766	13.77	3.68387
				13.8	3.70626	13.8	3.67316
				13.83	3.7098	13.83	3.68023
				13.86	3.70648	13.86	3.68349
				13.89	3.70164	13.89	3.68161
				13.92	3.7064	13.92	3.69298
				13.95	3.70599	13.95	3.69271
				13.98	3.70883	13.98	3.69467
				14.01	3.70469	14.01	3.69231
				14.04	3.70354	14.04	3.68038
				14.07	3.70389	14.07	3.69039
				14.1	3.70264	14.1	3.68946
				14.13	3.70723	14.13	3.68458
				14.16	3.70251	14.16	3.688
				14.19	3.70752	14.19	3.68847
				14.22	3.70535	14.22	3.68911
				14.25	3.70324	14.25	3.68561
				14.28	3.7097	14.28	3.69246
				14.31	3.70823	14.31	3.68986
				14.34	3.7083	14.34	3.68844
				14.37	3.71168	14.37	3.68842
				14.4	3.70481	14.4	3.68243
				14.43	3.71186	14.43	3.69559
				14.46	3.70297	14.46	3.68441
				14.49	3.70532	14.49	3.68617
				14.52	3.70316	14.52	3.68897
				14.55	3.70501	14.55	3.69339
				14.58	3.71381	14.58	3.69391
				14.61	3.70583	14.61	3.68517
				14.64	3.71094	14.64	3.68662
				14.67	3.70727	14.67	3.68676
				14.7	3.70689	14.7	3.6816
				14.73	3.70919	14.73	3.69415
				14.76	3.70772	14.76	3.68324
				14.79	3.70698	14.79	3.68357
				14.82	3.70457	14.82	3.67942
				14.85	3.7039	14.85	3.69524
				14.88	3.70986	14.88	3.68957
				14.91	3.70807	14.91	3.69234
				14.94	3.71511	14.94	3.68692
				14.97	3.71101	14.97	3.67729
				15	3.71015	15	3.6837
				15.03	3.70874	15.03	3.68789
				15.06	3.70334	15.06	3.69415
				15.09	3.70372	15.09	3.70424
				15.12	3.70498	15.12	3.69432
				15.15	3.70759	15.15	3.6999
				15.18	3.70968	15.18	3.68811
				15.21	3.70092	15.21	3.68966
				15.24	3.70786	15.24	3.69131
				15.27	3.7057	15.27	3.68992
				15.3	3.70898	15.3	3.70062
				15.33	3.70584	15.33	3.69215
				15.36	3.70248	15.36	3.69097
				15.39	3.70444	15.39	3.68894
				15.42	3.7029	15.42	3.68791
				15.45	3.70881	15.45	3.69603
				15.48	3.70657	15.48	3.69269
				15.51	3.70976	15.51	3.68421
				15.54	3.70912	15.54	3.69353
				15.57	3.71107	15.57	3.6911
				15.6	3.7142	15.6	3.69007
				15.63	3.70562	15.63	3.68683
				15.66	3.71036	15.66	3.69187
				15.69	3.71043	15.69	3.69227
				15.72	3.70482	15.72	3.69505
				15.75	3.70516	15.75	3.69339
				15.78	3.70452	15.78	3.68583
				15.81	3.71166	15.81	3.68938
				15.84	3.70819	15.84	3.68453
				15.87	3.71021	15.87	3.6862
				15.9	3.71629	15.9	3.69222
				15.93	3.70732	15.93	3.68501
				15.96	3.70846	15.96	3.68733
				15.99	3.7094	15.99	3.68456
				16.02	3.70946	16.02	3.69189
				16.05	3.71331	16.05	3.69582
				16.08	3.70537	16.08	3.68347
				16.11	3.71038	16.11	3.69251
				16.14	3.71424	16.14	3.68641
				16.17	3.71031	16.17	3.69311
				16.2	3.70939	16.2	3.68996
				16.23	3.71013	16.23	3.69157
				16.26	3.71216	16.26	3.69456
				16.29	3.70712	16.29	3.69174
				16.32	3.71101	16.32	3.69129
				16.35	3.70837	16.35	3.69491
				16.38	3.71261	16.38	3.68863
				16.41	3.71508	16.41	3.69316
				16.44	3.70676	16.44	3.68908
				16.47	3.71349	16.47	3.69364
				16.5	3.70655	16.5	3.69357
				16.53	3.71087	16.53	3.69307
				16.56	3.7115	16.56	3.70466
				16.59	3.70858	16.59	3.69406
				16.62	3.7174	16.62	3.70121
				16.65	3.70892	16.65	3.69441
				16.68	3.71667	16.68	3.69634
				16.71	3.71057	16.71	3.70198
				16.74	3.70811	16.74	3.69338
				16.77	3.71364	16.77	3.69312
				16.8	3.70556	16.8	3.68849
				16.83	3.70998	16.83	3.69285
				16.86	3.70991	16.86	3.70173
				16.89	3.71132	16.89	3.69214
				16.92	3.71871	16.92	3.69775
				16.95	3.71137	16.95	3.69276
				16.98	3.71636	16.98	3.70138
				17.01	3.70967	17.01	3.70358
				17.04	3.71166	17.04	3.6905
				17.07	3.71453	17.07	3.70167
				17.1	3.70836	17.1	3.69224
				17.13	3.70907	17.13	3.69375
				17.16	3.71082	17.16	3.68567
				17.19	3.71063	17.19	3.69655
				17.22	3.71515	17.22	3.70138
				17.25	3.71145	17.25	3.69376
				17.28	3.71454	17.28	3.69519
				17.31	3.71295	17.31	3.69502
				17.34	3.7093	17.34	3.69522
				17.37	3.70981	17.37	3.69314
				17.4	3.71438	17.4	3.68865
				17.43	3.71483	17.43	3.70194
				17.46	3.71217	17.46	3.69879
				17.49	3.70998	17.49	3.70091
				17.52	3.70923	17.52	3.6981
				17.55	3.7048	17.55	3.68788
				17.58	3.71636	17.58	3.69987
				17.61	3.71427	17.61	3.69344
				17.64	3.71535	17.64	3.70055
				17.67	3.71194	17.67	3.69834
				17.7	3.7071	17.7	3.69806
				17.73	3.71543	17.73	3.69927
				17.76	3.70557	17.76	3.69543
				17.79	3.7105	17.79	3.69805
				17.82	3.70601	17.82	3.69355
				17.85	3.71134	17.85	3.69729
				17.88	3.71505	17.88	3.69322
				17.91	3.71339	17.91	3.69348
				17.94	3.7181	17.94	3.7009
				17.97	3.71368	17.97	3.69177
				18	3.71088	18	3.69009
				18.03	3.71144	18.03	3.69943
				18.06	3.70978	18.06	3.68499
				18.09	3.71672	18.09	3.69224
				18.12	3.70569	18.12	3.68565
				18.15	3.71409	18.15	3.69843
				18.18	3.71429	18.18	3.69267
				18.21	3.71107	18.21	3.68744
				18.24	3.71358	18.24	3.69153
				18.27	3.70915	18.27	3.69094
				18.3	3.71901	18.3	3.69087
				18.33	3.71119	18.33	3.69389
				18.36	3.71007	18.36	3.69424
				18.39	3.71276	18.39	3.70155
				18.42	3.7072	18.42	3.68927
				18.45	3.71844	18.45	3.70262
				18.48	3.71224	18.48	3.6954
				18.51	3.70959	18.51	3.69294
				18.54	3.71234	18.54	3.69457
				18.57	3.71138	18.57	3.68556
				18.6	3.71964	18.6	3.70475
				18.63	3.71512	18.63	3.69141
				18.66	3.71422	18.66	3.69324
				18.69	3.71904	18.69	3.69377
				18.72	3.71747	18.72	3.6962
				18.75	3.71606	18.75	3.6998
				18.78	3.71386	18.78	3.69608
				18.81	3.71698	18.81	3.70006
				18.84	3.71563	18.84	3.69113
				18.87	3.71103	18.87	3.68969
				18.9	3.70762	18.9	3.70596
				18.93	3.70744	18.93	3.69519
				18.96	3.71556	18.96	3.69687
				18.99	3.71775	18.99	3.69625
				19.02	3.71161	19.02	3.69288
				19.05	3.7167	19.05	3.70425
				19.08	3.71107	19.08	3.69806
				19.11	3.71761	19.11	3.70234
				19.14	3.71192	19.14	3.6926
				19.17	3.71632	19.17	3.69582
				19.2	3.71614	19.2	3.69876
				19.23	3.71675	19.23	3.6926
				19.26	3.71682	19.26	3.70812
				19.29	3.71244	19.29	3.69154
				19.32	3.71445	19.32	3.69514
				19.35	3.71603	19.35	3.6931
				19.38	3.71308	19.38	3.69299
				19.41	3.716	19.41	3.70431
				19.44	3.7095	19.44	3.69279
				19.47	3.71519	19.47	3.70012
				19.5	3.70923	19.5	3.70323
				19.53	3.71491	19.53	3.69204
				19.56	3.7156	19.56	3.6986
				19.59	3.70436	19.59	3.69262
				19.62	3.71681	19.62	3.69869
				19.65	3.71165	19.65	3.68695
				19.68	3.7162	19.68	3.69525
				19.71	3.72322	19.71	3.70382
				19.74	3.71299	19.74	3.69489
				19.77	3.72013	19.77	3.69971
				19.8	3.71381	19.8	3.69235
				19.83	3.71618	19.83	3.70287
				19.86	3.716	19.86	3.69297
				19.89	3.71605	19.89	3.6858
				19.92	3.72349	19.92	3.70275
				19.95	3.71412	19.95	3.70202
				19.98	3.71313	19.98	3.69837
				20.01	3.71764	20.01	3.7013
				20.04	3.70973	20.04	3.69531
				20.07	3.7145	20.07	3.69677
				20.1	3.71411	20.1	3.6904
				20.13	3.72242	20.13	3.70411
				20.16	3.72086	20.16	3.69708
				20.19	3.71423	20.19	3.69283
				20.22	3.7199	20.22	3.70329
				20.25	3.71712	20.25	3.69409
				20.28	3.71914	20.28	3.69829
				20.31	3.71514	20.31	3.69674
				20.34	3.71834	20.34	3.69543
				20.37	3.72155	20.37	3.69312
				20.4	3.71572	20.4	3.69487
				20.43	3.72513	20.43	3.70354
				20.46	3.72237	20.46	3.697
				20.49	3.71601	20.49	3.69349
				20.52	3.7183	20.52	3.70643
				20.55	3.71746	20.55	3.70284
				20.58	3.72241	20.58	3.70202
				20.61	3.71862	20.61	3.69645
				20.64	3.717	20.64	3.69752
				20.67	3.72006	20.67	3.69692
				20.7	3.71779	20.7	3.70069
				20.73	3.72038	20.73	3.70016
				20.76	3.71723	20.76	3.70257
				20.79	3.71867	20.79	3.71225
				20.82	3.71894	20.82	3.69651
				20.85	3.71338	20.85	3.70008
				20.88	3.72094	20.88	3.70162
				20.91	3.71463	20.91	3.69899
				20.94	3.71857	20.94	3.7074
				20.97	3.71746	20.97	3.69353
				21	3.71284	21	3.70184
				21.03	3.71592	21.03	3.70137
				21.06	3.71471	21.06	3.69523
				21.09	3.71486	21.09	3.70276
				21.12	3.71462	21.12	3.70104
				21.15	3.7181	21.15	3.70939
				21.18	3.71953	21.18	3.69999
				21.21	3.71502	21.21	3.70086
				21.24	3.71789	21.24	3.69855
				21.27	3.71131	21.27	3.70061
				21.3	3.71562	21.3	3.70461
				21.33	3.71614	21.33	3.70199
				21.36	3.71672	21.36	3.69623
				21.39	3.72646	21.39	3.7068
				21.42	3.71476	21.42	3.69871
				21.45	3.7192	21.45	3.69962
				21.48	3.71148	21.48	3.70038
				21.51	3.71587	21.51	3.69507
				21.54	3.71942	21.54	3.69356
				21.57	3.71258	21.57	3.6959
				21.6	3.71775	21.6	3.69915
				21.63	3.71527	21.63	3.69541
				21.66	3.72072	21.66	3.69201
				21.69	3.71636	21.69	3.70664
				21.72	3.71755	21.72	3.6946
				21.75	3.71829	21.75	3.70102
				21.78	3.71621	21.78	3.69681
				21.81	3.72284	21.81	3.70164
				21.84	3.71993	21.84	3.70131
				21.87	3.72018	21.87	3.70046
				21.9	3.72449	21.9	3.70591
				21.93	3.71629	21.93	3.6997
				21.96	3.72401	21.96	3.70449
				21.99	3.72076	21.99	3.69736
				22.02	3.72233	22.02	3.70275
				22.05	3.71273	22.05	3.6993
				22.08	3.70896	22.08	3.69184
				22.11	3.7168	22.11	3.70025
				22.14	3.71566	22.14	3.7005
				22.17	3.71824	22.17	3.69789
				22.2	3.72425	22.2	3.70786
				22.23	3.71252	22.23	3.70383
				22.26	3.72131	22.26	3.70373
				22.29	3.71153	22.29	3.70351
				22.32	3.7143	22.32	3.70315
				22.35	3.71885	22.35	3.70001
				22.38	3.71524	22.38	3.69893
				22.41	3.72083	22.41	3.70294
				22.44	3.71137	22.44	3.70475
				22.47	3.7171	22.47	3.70323
				22.5	3.7168	22.5	3.70118
				22.53	3.71464	22.53	3.6992
				22.56	3.71758	22.56	3.70184
				22.59	3.71387	22.59	3.69985
				22.62	3.72593	22.62	3.70313
				22.65	3.7133	22.65	3.70511
				22.68	3.71318	22.68	3.69947
				22.71	3.72403	22.71	3.711
				22.74	3.71105	22.74	3.69607
				22.77	3.72276	22.77	3.69907
				22.8	3.71507	22.8	3.70158
				22.83	3.71633	22.83	3.69554
				22.86	3.7232	22.86	3.69574
				22.89	3.71499	22.89	3.69374
				22.92	3.72736	22.92	3.69641
				22.95	3.71807	22.95	3.70502
				22.98	3.7192	22.98	3.70205
				23.01	3.72272	23.01	3.70447
				23.04	3.71519	23.04	3.69441
				23.07	3.71924	23.07	3.70723
				23.1	3.71733	23.1	3.70058
				23.13	3.71803	23.13	3.7063
				23.16	3.71798	23.16	3.70638
				23.19	3.71587	23.19	3.69407
				23.22	3.72649	23.22	3.70143
				23.25	3.71577	23.25	3.70217
				23.28	3.72354	23.28	3.71151
				23.31	3.71998	23.31	3.7038
				23.34	3.72324	23.34	3.69973
				23.37	3.72027	23.37	3.69942
				23.4	3.71691	23.4	3.70202
				23.43	3.71687	23.43	3.70821
				23.46	3.71777	23.46	3.70395
				23.49	3.72027	23.49	3.70511
				23.52	3.71746	23.52	3.69992
				23.55	3.71879	23.55	3.6943
				23.58	3.7209	23.58	3.7082
				23.61	3.71784	23.61	3.70336
				23.64	3.72249	23.64	3.71095
				23.67	3.72587	23.67	3.6994
				23.7	3.7246	23.7	3.7016
				23.73	3.72231	23.73	3.70746
				23.76	3.71848	23.76	3.7045
				23.79	3.72183	23.79	3.70452
				23.82	3.71814	23.82	3.69682
				23.85	3.71714	23.85	3.69819
				23.88	3.72105	23.88	3.71125
				23.91	3.71503	23.91	3.70694
				23.94	3.72287	23.94	3.70264
				23.97	3.72588	23.97	3.70102
				24	3.72494	24	3.70027
				24.03	3.72321	24.03	3.70795
				24.06	3.7202	24.06	3.70046
				24.09	3.72166	24.09	3.70495
				24.12	3.71531	24.12	3.69876
				24.15	3.71773	24.15	3.69793
				24.18	3.71719	24.18	3.70503
				24.21	3.71608	24.21	3.70313
				24.24	3.72108	24.24	3.7039
				24.27	3.72308	24.27	3.6997
				24.3	3.7261	24.3	3.70327
				24.33	3.71767	24.33	3.70685
				24.36	3.71723	24.36	3.70449
				24.39	3.72114	24.39	3.70661
				24.42	3.71435	24.42	3.70105
				24.45	3.72042	24.45	3.70491
				24.48	3.71689	24.48	3.69811
				24.51	3.72148	24.51	3.70207
				24.54	3.72221	24.54	3.70093
				24.57	3.71482	24.57	3.69135
				24.6	3.72283	24.6	3.70221
				24.63	3.71656	24.63	3.70592
				24.66	3.72244	24.66	3.70736
				24.69	3.72333	24.69	3.70466
				24.72	3.72222	24.72	3.68941
				24.75	3.72809	24.75	3.70369
				24.78	3.71928	24.78	3.70108
				24.81	3.72334	24.81	3.70388
				24.84	3.72219	24.84	3.71046
				24.87	3.71979	24.87	3.69742
				24.9	3.72622	24.9	3.71017
				24.93	3.72205	24.93	3.69975
				24.96	3.72284	24.96	3.70589
				24.99	3.72372	24.99	3.70471
				25.02	3.71768	25.02	3.70671
				25.05	3.72528	25.05	3.71254
				25.08	3.72172	25.08	3.69986
				25.11	3.72448	25.11	3.70209
				25.14	3.71594	25.14	3.70255
				25.17	3.71537	25.17	3.6964
				25.2	3.71816	25.2	3.708
				25.23	3.71538	25.23	3.70662
				25.26	3.72241	25.26	3.70884
				25.29	3.71977	25.29	3.70083
				25.32	3.7194	25.32	3.70547
				25.35	3.72532	25.35	3.70839
				25.38	3.71954	25.38	3.69776
				25.41	3.72662	25.41	3.7063
				25.44	3.7198	25.44	3.70498
				25.47	3.72196	25.47	3.70581
				25.5	3.72245	25.5	3.70735
				25.53	3.7188	25.53	3.69952
				25.56	3.72482	25.56	3.71245
				25.59	3.71789	25.59	3.70427
				25.62	3.71601	25.62	3.7073
				25.65	3.72845	25.65	3.71186
				25.68	3.724	25.68	3.70663
				25.71	3.72488	25.71	3.71184
				25.74	3.71506	25.74	3.69943
				25.77	3.72583	25.77	3.71078
				25.8	3.72002	25.8	3.70473
				25.83	3.72332	25.83	3.70429
				25.86	3.72441	25.86	3.70988
				25.89	3.72231	25.89	3.70109
				25.92	3.724	25.92	3.71131
				25.95	3.71738	25.95	3.69994
				25.98	3.72308	25.98	3.69977
				26.01	3.72532	26.01	3.70708
				26.04	3.71944	26.04	3.70573
				26.07	3.72457	26.07	3.70911
				26.1	3.72359	26.1	3.70731
				26.13	3.72663	26.13	3.70726
				26.16	3.72404	26.16	3.71469
				26.19	3.71571	26.19	3.70548
				26.22	3.72239	26.22	3.706
				26.25	3.718	26.25	3.70144
				26.28	3.72318	26.28	3.70646
				26.31	3.72193	26.31	3.69737
				26.34	3.71476	26.34	3.70004
				26.37	3.72434	26.37	3.70767
				26.4	3.71866	26.4	3.69879
				26.43	3.72428	26.43	3.70796
				26.46	3.72244	26.46	3.70558
				26.49	3.72264	26.49	3.71323
				26.52	3.72717	26.52	3.70369
				26.55	3.71969	26.55	3.70233
				26.58	3.72578	26.58	3.71353
				26.61	3.72031	26.61	3.70506
				26.64	3.72014	26.64	3.71196
				26.67	3.72242	26.67	3.71368
				26.7	3.71598	26.7	3.70828
				26.73	3.71944	26.73	3.71329
				26.76	3.7217	26.76	3.70604
				26.79	3.72469	26.79	3.71129
				26.82	3.72055	26.82	3.71525
				26.85	3.71786	26.85	3.69877
				26.88	3.72661	26.88	3.70427
				26.91	3.71989	26.91	3.69984
				26.94	3.72849	26.94	3.71229
				26.97	3.72077	26.97	3.70532
				27	3.72093	27	3.70408
				27.03	3.73199	27.03	3.71314
				27.06	3.72517	27.06	3.70341
				27.09	3.72897	27.09	3.70425
				27.12	3.72203	27.12	3.69659
				27.15	3.72169	27.15	3.70374
				27.18	3.72066	27.18	3.71086
				27.21	3.72284	27.21	3.70226
				27.24	3.72839	27.24	3.71214
				27.27	3.72264	27.27	3.69925
				27.3	3.72586	27.3	3.70435
				27.33	3.72638	27.33	3.70169
				27.36	3.7222	27.36	3.70077
				27.39	3.73083	27.39	3.70414
				27.42	3.71747	27.42	3.69657
				27.45	3.72645	27.45	3.70578
				27.48	3.71978	27.48	3.70996
				27.51	3.72127	27.51	3.7092
				27.54	3.72425	27.54	3.71271
				27.57	3.72726	27.57	3.70518
				27.6	3.72909	27.6	3.71387
				27.63	3.72351	27.63	3.71124
				27.66	3.72294	27.66	3.71552
				27.69	3.72628	27.69	3.71604
				27.72	3.72451	27.72	3.70051
				27.75	3.72795	27.75	3.70569
				27.78	3.72464	27.78	3.71055
				27.81	3.7264	27.81	3.70653
				27.84	3.73681	27.84	3.70855
				27.87	3.72644	27.87	3.70315
				27.9	3.72897	27.9	3.70758
				27.93	3.72206	27.93	3.71186
				27.96	3.72754	27.96	3.71315
				27.99	3.72352	27.99	3.7113
				28.02	3.71921	28.02	3.7081
				28.05	3.72544	28.05	3.71599
				28.08	3.72525	28.08	3.704
				28.11	3.72829	28.11	3.71155
				28.14	3.72044	28.14	3.70859
				28.17	3.72347	28.17	3.71543
				28.2	3.7195	28.2	3.71012
				28.23	3.72037	28.23	3.70408
				28.26	3.72281	28.26	3.70473
				28.29	3.71923	28.29	3.70518
				28.32	3.72581	28.32	3.70594
				28.35	3.72721	28.35	3.70552
				28.38	3.72557	28.38	3.70417
				28.41	3.72622	28.41	3.70611
				28.44	3.71992	28.44	3.70407
				28.47	3.72378	28.47	3.70812
				28.5	3.72807	28.5	3.7088
				28.53	3.72453	28.53	3.70165
				28.56	3.72731	28.56	3.71295
				28.59	3.72085	28.59	3.7058
				28.62	3.72908	28.62	3.70851
				28.65	3.72655	28.65	3.70362
				28.68	3.71992	28.68	3.70855
				28.71	3.72505	28.71	3.70338
				28.74	3.72501	28.74	3.70448
				28.77	3.72305	28.77	3.71668
				28.8	3.72515	28.8	3.71058
				28.83	3.72035	28.83	3.70241
				28.86	3.72323	28.86	3.71541
				28.89	3.72348	28.89	3.70674
				28.92	3.72884	28.92	3.71696
				28.95	3.72691	28.95	3.7037
				28.98	3.73231	28.98	3.70961
				29.01	3.72564	29.01	3.71104
				29.04	3.7244	29.04	3.70515
				29.07	3.72698	29.07	3.71602
				29.1	3.72463	29.1	3.7189
				29.13	3.73123	29.13	3.7178
				29.16	3.72653	29.16	3.72058
				29.19	3.72882	29.19	3.70761
				29.22	3.73307	29.22	3.71557
				29.25	3.72195	29.25	3.70691
				29.28	3.72919	29.28	3.71304
				29.31	3.7252	29.31	3.71331
				29.34	3.72753	29.34	3.71557
				29.37	3.72825	29.37	3.71655
				29.4	3.72254	29.4	3.7068
				29.43	3.73454	29.43	3.71804
				29.46	3.72327	29.46	3.71046
				29.49	3.72925	29.49	3.70634
				29.52	3.72886	29.52	3.70717
				29.55	3.72682	29.55	3.70222
				29.58	3.73241	29.58	3.70541
				29.61	3.72362	29.61	3.70753
				29.64	3.72732	29.64	3.71256
				29.67	3.72477	29.67	3.71111
				29.7	3.72273	29.7	3.7057
				29.73	3.7289	29.73	3.70771
				29.76	3.72616	29.76	3.70652
				29.79	3.7335	29.79	3.70704
				29.82	3.72902	29.82	3.71042
				29.85	3.72669	29.85	3.70713
				29.88	3.73077	29.88	3.71392
				29.91	3.72766	29.91	3.71169
				29.94	3.73066	29.94	3.70958
				29.97	3.72637	29.97	3.70639
				30	3.72676	30	3.71056
				30.03	3.73036	30.03	3.71447
				30.06	3.72556	30.06	3.70195
				30.09	3.73586	30.09	3.71167
				30.12	3.72685	30.12	3.70904
				30.15	3.72133	30.15	3.7079
				30.18	3.72935	30.18	3.71073
				30.21	3.7282	30.21	3.69879
				30.24	3.73089	30.24	3.70993
				30.27	3.72094	30.27	3.70126
				30.3	3.72964	30.3	3.71158
				30.33	3.73336	30.33	3.7138
				30.36	3.72815	30.36	3.70963
				30.39	3.73193	30.39	3.71627
				30.42	3.71992	30.42	3.7071
				30.45	3.72529	30.45	3.71371
				30.48	3.7279	30.48	3.70858
				30.51	3.72303	30.51	3.70904
				30.54	3.72702	30.54	3.70585
				30.57	3.72591	30.57	3.69845
				30.6	3.72596	30.6	3.717
				30.63	3.72973	30.63	3.70196
				30.66	3.72382	30.66	3.70627
				30.69	3.72935	30.69	3.70354
				30.72	3.72778	30.72	3.70195
				30.75	3.72434	30.75	3.71955
				30.78	3.72741	30.78	3.70585
				30.81	3.72564	30.81	3.7065
				30.84	3.73163	30.84	3.70561
				30.87	3.72224	30.87	3.70603
				30.9	3.72585	30.9	3.72167
				30.93	3.72432	30.93	3.70393
				30.96	3.72783	30.96	3.7082
				30.99	3.72634	30.99	3.71014
				31.02	3.72744	31.02	3.7115
				31.05	3.72532	31.05	3.71999
				31.08	3.72518	31.08	3.70702
				31.11	3.72789	31.11	3.71886
				31.14	3.73326	31.14	3.72261
				31.17	3.73096	31.17	3.71181
				31.2	3.72632	31.2	3.72159
				31.23	3.72811	31.23	3.70837
				31.26	3.72998	31.26	3.71894
				31.29	3.72559	31.29	3.71532
				31.32	3.72933	31.32	3.71955
				31.35	3.72487	31.35	3.71943
				31.38	3.72397	31.38	3.70675
				31.41	3.72444	31.41	3.717
				31.44	3.7271	31.44	3.71278
				31.47	3.72791	31.47	3.71217
				31.5	3.72855	31.5	3.71505
				31.53	3.72969	31.53	3.71638
				31.56	3.73075	31.56	3.71444
				31.59	3.72514	31.59	3.70541
				31.62	3.72873	31.62	3.7037
				31.65	3.73166	31.65	3.70888
				31.68	3.72738	31.68	3.71326
				31.71	3.73203	31.71	3.71349
				31.74	3.72621	31.74	3.70881
				31.77	3.72954	31.77	3.71692
				31.8	3.73182	31.8	3.71151
				31.83	3.72997	31.83	3.71591
				31.86	3.72661	31.86	3.72213
				31.89	3.72512	31.89	3.71285
				31.92	3.72826	31.92	3.71563
				31.95	3.72693	31.95	3.71068
				31.98	3.72705	31.98	3.70994
				32.01	3.73109	32.01	3.71682
				32.04	3.72865	32.04	3.70216
				32.07	3.7292	32.07	3.71487
				32.1	3.72588	32.1	3.71125
				32.13	3.72963	32.13	3.7106
				32.16	3.72662	32.16	3.71129
				32.19	3.72314	32.19	3.70652
				32.22	3.72698	32.22	3.71279
				32.25	3.72353	32.25	3.70743
				32.28	3.72395	32.28	3.7196
				32.31	3.73331	32.31	3.71472
				32.34	3.72545	32.34	3.71184
				32.37	3.72961	32.37	3.72031
				32.4	3.72669	32.4	3.7118
				32.43	3.72881	32.43	3.7177
				32.46	3.72783	32.46	3.70908
				32.49	3.72519	32.49	3.71175
				32.52	3.7282	32.52	3.71443
				32.55	3.72842	32.55	3.70861
				32.58	3.73188	32.58	3.71491
				32.61	3.72941	32.61	3.71272
				32.64	3.72457	32.64	3.70429
				32.67	3.72949	32.67	3.71229
				32.7	3.72723	32.7	3.7112
				32.73	3.72657	32.73	3.71573
				32.76	3.73147	32.76	3.71084
				32.79	3.72814	32.79	3.71736
				32.82	3.73421	32.82	3.71089
				32.85	3.72974	32.85	3.7074
				32.88	3.73155	32.88	3.71321
				32.91	3.72743	32.91	3.70761
				32.94	3.73076	32.94	3.71947
				32.97	3.73003	32.97	3.71861
				33	3.7324	33	3.71014
				33.03	3.73404	33.03	3.71886
				33.06	3.73026	33.06	3.70486
				33.09	3.73929	33.09	3.71558
				33.12	3.72684	33.12	3.70846
				33.15	3.73422	33.15	3.71174
				33.18	3.73157	33.18	3.71421
				33.21	3.7297	33.21	3.70797
				33.24	3.73283	33.24	3.71785
				33.27	3.73249	33.27	3.71318
				33.3	3.72477	33.3	3.71546
				33.33	3.7312	33.33	3.71478
				33.36	3.73008	33.36	3.7099
				33.39	3.7302	33.39	3.71544
				33.42	3.7257	33.42	3.71479
				33.45	3.72547	33.45	3.71735
				33.48	3.7276	33.48	3.7128
				33.51	3.72996	33.51	3.71009
				33.54	3.73126	33.54	3.7254
				33.57	3.72681	33.57	3.71343
				33.6	3.73231	33.6	3.71056
				33.63	3.72955	33.63	3.71577
				33.66	3.72838	33.66	3.70124
				33.69	3.72587	33.69	3.71585
				33.72	3.72489	33.72	3.7108
				33.75	3.7299	33.75	3.71403
				33.78	3.72721	33.78	3.70267
				33.81	3.72872	33.81	3.71416
				33.84	3.72932	33.84	3.71077
				33.87	3.73229	33.87	3.70762
				33.9	3.72949	33.9	3.71516
				33.93	3.72539	33.93	3.70059
				33.96	3.72969	33.96	3.71199
				33.99	3.72543	33.99	3.71345
				34.02	3.7229	34.02	3.71111
				34.05	3.72914	34.05	3.7194
				34.08	3.72023	34.08	3.70183
				34.11	3.72556	34.11	3.72128
				34.14	3.72701	34.14	3.71318
				34.17	3.72395	34.17	3.71117
				34.2	3.72776	34.2	3.71298
				34.23	3.71994	34.23	3.70058
				34.26	3.73057	34.26	3.72173
				34.29	3.72748	34.29	3.71253
				34.32	3.72949	34.32	3.71333
				34.35	3.72843	34.35	3.71176
				34.38	3.7227	34.38	3.7037
				34.41	3.73068	34.41	3.7133
				34.44	3.72855	34.44	3.7061
				34.47	3.72426	34.47	3.70761
				34.5	3.72862	34.5	3.71401
				34.53	3.7307	34.53	3.70686
				34.56	3.72737	34.56	3.72297
				34.59	3.73145	34.59	3.71221
				34.62	3.73039	34.62	3.71015
				34.65	3.72729	34.65	3.70692
				34.68	3.7273	34.68	3.71331
				34.71	3.72921	34.71	3.719
				34.74	3.72931	34.74	3.70824
				34.77	3.73082	34.77	3.71958
				34.8	3.72681	34.8	3.7132
				34.83	3.72843	34.83	3.70431
				34.86	3.72915	34.86	3.71769
				34.89	3.72617	34.89	3.71225
				34.92	3.73184	34.92	3.71992
				34.95	3.73088	34.95	3.71501
				34.98	3.7273	34.98	3.71598
				35.01	3.73194	35.01	3.7104
				35.04	3.73097	35.04	3.70839
				35.07	3.73614	35.07	3.71785
				35.1	3.73394	35.1	3.70963
				35.13	3.73086	35.13	3.71716
				35.16	3.73897	35.16	3.70891
				35.19	3.7327	35.19	3.71033
				35.22	3.73559	35.22	3.72334
				35.25	3.72895	35.25	3.70578
				35.28	3.73508	35.28	3.71236
				35.31	3.72954	35.31	3.7129
				35.34	3.72663	35.34	3.71188
				35.37	3.73154	35.37	3.71552
				35.4	3.72508	35.4	3.71353
				35.43	3.73697	35.43	3.72384
				35.46	3.72946	35.46	3.71629
				35.49	3.73409	35.49	3.72011
				35.52	3.7329	35.52	3.71916
				35.55	3.73209	35.55	3.71298
				35.58	3.73531	35.58	3.71852
				35.61	3.72548	35.61	3.71269
				35.64	3.73252	35.64	3.71366
				35.67	3.73096	35.67	3.7203
				35.7	3.72826	35.7	3.71385
				35.73	3.73164	35.73	3.73129
				35.76	3.72827	35.76	3.71166
				35.79	3.73203	35.79	3.7142
				35.82	3.7256	35.82	3.71433
				35.85	3.72739	35.85	3.71174
				35.88	3.73133	35.88	3.72105
				35.91	3.72895	35.91	3.70491
				35.94	3.72965	35.94	3.71201
				35.97	3.73273	35.97	3.71306
				36	3.73672	36	3.7063
				36.03	3.73395	36.03	3.71867
				36.06	3.73243	36.06	3.71138
				36.09	3.73412	36.09	3.71224
				36.12	3.73333	36.12	3.71242
				36.15	3.73237	36.15	3.71591
				36.18	3.73631	36.18	3.70973
				36.21	3.73197	36.21	3.71478
				36.24	3.73954	36.24	3.72212
				36.27	3.73298	36.27	3.71113
				36.3	3.73454	36.3	3.71212
				36.33	3.73249	36.33	3.72144
				36.36	3.73003	36.36	3.71251
				36.39	3.7326	36.39	3.71936
				36.42	3.72829	36.42	3.70826
				36.45	3.73304	36.45	3.7208
				36.48	3.73384	36.48	3.71798
				36.51	3.72976	36.51	3.71662
				36.54	3.73392	36.54	3.72035
				36.57	3.72834	36.57	3.7135
				36.6	3.7369	36.6	3.71442
				36.63	3.73227	36.63	3.70977
				36.66	3.73458	36.66	3.71188
				36.69	3.73344	36.69	3.71717
				36.72	3.73079	36.72	3.70974
				36.75	3.73131	36.75	3.71648
				36.78	3.72369	36.78	3.71099
				36.81	3.72607	36.81	3.71647
				36.84	3.73312	36.84	3.71687
				36.87	3.72838	36.87	3.7183
				36.9	3.73543	36.9	3.72885
				36.93	3.73082	36.93	3.70494
				36.96	3.7313	36.96	3.7164
				36.99	3.72636	36.99	3.71725
				37.02	3.72956	37.02	3.71881
				37.05	3.73307	37.05	3.72065
				37.08	3.73127	37.08	3.71137
				37.11	3.73605	37.11	3.71988
				37.14	3.72926	37.14	3.71877
				37.17	3.72687	37.17	3.71528
				37.2	3.73145	37.2	3.72333
				37.23	3.73215	37.23	3.71447
				37.26	3.73232	37.26	3.72518
				37.29	3.73186	37.29	3.70946
				37.32	3.72688	37.32	3.72238
				37.35	3.73024	37.35	3.71926
				37.38	3.72954	37.38	3.70962
				37.41	3.73155	37.41	3.71481
				37.44	3.7298	37.44	3.72145
				37.47	3.72622	37.47	3.71486
				37.5	3.73245	37.5	3.71462
				37.53	3.73018	37.53	3.71619
				37.56	3.73271	37.56	3.718
				37.59	3.73258	37.59	3.70954
				37.62	3.73772	37.62	3.71042
				37.65	3.73335	37.65	3.71527
				37.68	3.72788	37.68	3.7152
				37.71	3.73728	37.71	3.72305
				37.74	3.73147	37.74	3.71384
				37.77	3.73341	37.77	3.71512
				37.8	3.73283	37.8	3.71712
				37.83	3.73332	37.83	3.71324
				37.86	3.7387	37.86	3.71492
				37.89	3.73047	37.89	3.71445
				37.92	3.73133	37.92	3.72672
				37.95	3.73031	37.95	3.72163
				37.98	3.72835	37.98	3.72178
				38.01	3.73571	38.01	3.71388
				38.04	3.73378	38.04	3.71069
				38.07	3.73859	38.07	3.72181
				38.1	3.73253	38.1	3.71368
				38.13	3.73658	38.13	3.71883
				38.16	3.73889	38.16	3.71871
				38.19	3.72616	38.19	3.713
				38.22	3.7409	38.22	3.72431
				38.25	3.73131	38.25	3.71767
				38.28	3.73166	38.28	3.71788
				38.31	3.73534	38.31	3.7183
				38.34	3.72799	38.34	3.72182
				38.37	3.73222	38.37	3.73233
				38.4	3.73229	38.4	3.71592
				38.43	3.73674	38.43	3.72103
				38.46	3.73342	38.46	3.72268
				38.49	3.73382	38.49	3.71735
				38.52	3.73253	38.52	3.73169
				38.55	3.72655	38.55	3.72014
				38.58	3.73229	38.58	3.72464
				38.61	3.73216	38.61	3.71833
				38.64	3.73042	38.64	3.7211
				38.67	3.73492	38.67	3.72281
				38.7	3.73058	38.7	3.72304
				38.73	3.7331	38.73	3.7249
				38.76	3.73505	38.76	3.72162
				38.79	3.73458	38.79	3.71462
				38.82	3.73042	38.82	3.71758
				38.85	3.73078	38.85	3.71429
				38.88	3.73287	38.88	3.71623
				38.91	3.72925	38.91	3.71851
				38.94	3.7282	38.94	3.7217
				38.97	3.72916	38.97	3.72569
				39	3.72494	39	3.7209
				39.03	3.72871	39.03	3.7285
				39.06	3.72984	39.06	3.71129
				39.09	3.73333	39.09	3.71978
				39.12	3.73346	39.12	3.71618
				39.15	3.73073	39.15	3.71282
				39.18	3.73011	39.18	3.72771
				39.21	3.72589	39.21	3.71044
				39.24	3.7346	39.24	3.71788
				39.27	3.72672	39.27	3.7179
				39.3	3.72965	39.3	3.71849
				39.33	3.72779	39.33	3.71468
				39.36	3.7303	39.36	3.71749
				39.39	3.73257	39.39	3.71313
				39.42	3.72788	39.42	3.71407
				39.45	3.72731	39.45	3.71739
				39.48	3.73171	39.48	3.72434
				39.51	3.72738	39.51	3.71979
				39.54	3.73326	39.54	3.72313
				39.57	3.73174	39.57	3.70888
				39.6	3.73723	39.6	3.71556
				39.63	3.72894	39.63	3.71229
				39.66	3.72885	39.66	3.70898
				39.69	3.73541	39.69	3.71906
				39.72	3.72907	39.72	3.71444
				39.75	3.73312	39.75	3.72772
				39.78	3.72956	39.78	3.71821
				39.81	3.7301	39.81	3.71855
				39.84	3.73742	39.84	3.72071
				39.87	3.73502	39.87	3.716
				39.9	3.73649	39.9	3.72754
				39.93	3.73285	39.93	3.71554
				39.96	3.73162	39.96	3.72393
				39.99	3.73108	39.99	3.72104
				40.02	3.73198	40.02	3.71453
				40.05	3.73357	40.05	3.72518
				40.08	3.72852	40.08	3.71438
				40.11	3.72793	40.11	3.71751
				40.14	3.73098	40.14	3.71587
				40.17	3.73243	40.17	3.72092
				40.2	3.73908	40.2	3.72452
				40.23	3.72926	40.23	3.71347
				40.26	3.73843	40.26	3.71269
				40.29	3.7353	40.29	3.71446
				40.32	3.73438	40.32	3.71549
				40.35	3.73636	40.35	3.71787
				40.38	3.73374	40.38	3.70889
				40.41	3.73726	40.41	3.71556
				40.44	3.73427	40.44	3.72224
				40.47	3.73007	40.47	3.71302
				40.5	3.73548	40.5	3.72279
				40.53	3.72927	40.53	3.7082
				40.56	3.73631	40.56	3.72047
				40.59	3.73143	40.59	3.71847
				40.62	3.73684	40.62	3.72022
				40.65	3.73366	40.65	3.72176
				40.68	3.73506	40.68	3.71889
				40.71	3.73522	40.71	3.72697
				40.74	3.7326	40.74	3.72444
				40.77	3.73677	40.77	3.71834
				40.8	3.73295	40.8	3.71868
				40.83	3.73151	40.83	3.716
				40.86	3.72803	40.86	3.72792
				40.89	3.73123	40.89	3.71663
				40.92	3.73515	40.92	3.72006
				40.95	3.73341	40.95	3.71658
				40.98	3.73265	40.98	3.72257
				41.01	3.73742	41.01	3.72876
				41.04	3.73111	41.04	3.71975
				41.07	3.73532	41.07	3.72369
				41.1	3.72825	41.1	3.71615
				41.13	3.72861	41.13	3.71979
				41.16	3.73	41.16	3.72323
				41.19	3.72847	41.19	3.71718
				41.22	3.73743	41.22	3.72085
				41.25	3.73234	41.25	3.71418
				41.28	3.73298	41.28	3.72235
				41.31	3.73168	41.31	3.72313
				41.34	3.73138	41.34	3.70993
				41.37	3.73627	41.37	3.72636
				41.4	3.72998	41.4	3.71465
				41.43	3.73476	41.43	3.72198
				41.46	3.73208	41.46	3.7213
				41.49	3.73115	41.49	3.71842
				41.52	3.74345	41.52	3.72221
				41.55	3.72825	41.55	3.7152
				41.58	3.73778	41.58	3.72386
				41.61	3.73175	41.61	3.72028
				41.64	3.73617	41.64	3.71886
				41.67	3.73715	41.67	3.73009
				41.7	3.72949	41.7	3.71959
				41.73	3.74012	41.73	3.7255
				41.76	3.73047	41.76	3.71864
				41.79	3.73239	41.79	3.72949
				41.82	3.73379	41.82	3.7188
				41.85	3.72887	41.85	3.71209
				41.88	3.73268	41.88	3.71834
				41.91	3.73137	41.91	3.71249
				41.94	3.73664	41.94	3.71267
				41.97	3.73449	41.97	3.71014
				42	3.73786	42	3.71915
				42.03	3.73559	42.03	3.71881
				42.06	3.72886	42.06	3.71578
				42.09	3.73538	42.09	3.72362
				42.12	3.73275	42.12	3.72186
				42.15	3.73344	42.15	3.72435
				42.18	3.73906	42.18	3.7223
				42.21	3.73749	42.21	3.72026
				42.24	3.74138	42.24	3.72421
				42.27	3.73768	42.27	3.7186
				42.3	3.73608	42.3	3.72176
				42.33	3.7331	42.33	3.7194
				42.36	3.7324	42.36	3.70766
				42.39	3.73518	42.39	3.71938
				42.42	3.73495	42.42	3.71537
				42.45	3.73392	42.45	3.71484
				42.48	3.73859	42.48	3.71729
				42.51	3.73436	42.51	3.71685
				42.54	3.73528	42.54	3.72756
				42.57	3.72919	42.57	3.7145
				42.6	3.73435	42.6	3.71853
				42.63	3.73752	42.63	3.71366
				42.66	3.73401	42.66	3.7213
				42.69	3.73404	42.69	3.72403
				42.72	3.73404	42.72	3.71552
				42.75	3.73394	42.75	3.72254
				42.78	3.73268	42.78	3.71477
				42.81	3.72923	42.81	3.71987
				42.84	3.73489	42.84	3.71444
				42.87	3.73123	42.87	3.71573
				42.9	3.73748	42.9	3.72269
				42.93	3.73542	42.93	3.71364
				42.96	3.72964	42.96	3.72433
				42.99	3.73228	42.99	3.72087
				43.02	3.73645	43.02	3.71322
				43.05	3.73432	43.05	3.72399
				43.08	3.7299	43.08	3.7249
				43.11	3.72851	43.11	3.7152
				43.14	3.73512	43.14	3.72515
				43.17	3.72905	43.17	3.7231
				43.2	3.73316	43.2	3.72168
				43.23	3.73226	43.23	3.7115
				43.26	3.73415	43.26	3.71842
				43.29	3.73381	43.29	3.71593
				43.32	3.73157	43.32	3.71018
				43.35	3.73976	43.35	3.72581
				43.38	3.7302	43.38	3.71904
				43.41	3.73176	43.41	3.7197
				43.44	3.73612	43.44	3.72465
				43.47	3.73598	43.47	3.72286
				43.5	3.73864	43.5	3.72692
				43.53	3.73311	43.53	3.72113
				43.56	3.73915	43.56	3.72868
				43.59	3.73433	43.59	3.70797
				43.62	3.73934	43.62	3.71988
				43.65	3.73985	43.65	3.72199
				43.68	3.73644	43.68	3.71698
				43.71	3.73624	43.71	3.72817
				43.74	3.73465	43.74	3.73327
				43.77	3.73783	43.77	3.72496
				43.8	3.73757	43.8	3.72268
				43.83	3.7329	43.83	3.72169
				43.86	3.73858	43.86	3.7252
				43.89	3.73281	43.89	3.71795
				43.92	3.7346	43.92	3.72763
				43.95	3.73545	43.95	3.72736
				43.98	3.72951	43.98	3.72079
				44.01	3.73851	44.01	3.72586
				44.04	3.7306	44.04	3.72446
				44.07	3.73914	44.07	3.72657
				44.1	3.73879	44.1	3.72338
				44.13	3.73775	44.13	3.72483
				44.16	3.73458	44.16	3.72506
				44.19	3.72834	44.19	3.72506
				44.22	3.73994	44.22	3.72172
				44.25	3.73498	44.25	3.71874
				44.28	3.73234	44.28	3.725
				44.31	3.73581	44.31	3.72623
				44.34	3.73423	44.34	3.71168
				44.37	3.74242	44.37	3.73219
				44.4	3.73485	44.4	3.72406
				44.43	3.73871	44.43	3.72469
				44.46	3.73791	44.46	3.72663
				44.49	3.73599	44.49	3.72616
				44.52	3.73656	44.52	3.72515
				44.55	3.73665	44.55	3.71112
				44.58	3.74213	44.58	3.73094
				44.61	3.73798	44.61	3.72262
				44.64	3.73165	44.64	3.72903
				44.67	3.73969	44.67	3.72329
				44.7	3.73742	44.7	3.71844
				44.73	3.73797	44.73	3.72402
				44.76	3.73863	44.76	3.71377
				44.79	3.73565	44.79	3.72371
				44.82	3.73325	44.82	3.72321
				44.85	3.73821	44.85	3.72265
				44.88	3.73912	44.88	3.7257
				44.91	3.73821	44.91	3.71685
				44.94	3.73766	44.94	3.72221
				44.97	3.7348	44.97	3.72315
				45	3.73806	45	3.71989
				45.03	3.74325	45.03	3.72217
				45.06	3.73633	45.06	3.71554
				45.09	3.73545	45.09	3.72692
				45.12	3.73338	45.12	3.72292
				45.15	3.73805	45.15	3.72158
				45.18	3.74048	45.18	3.73059
				45.21	3.73925	45.21	3.71977
				45.24	3.73882	45.24	3.7225
				45.27	3.73602	45.27	3.71615
				45.3	3.73495	45.3	3.72225
				45.33	3.73938	45.33	3.724
				45.36	3.73859	45.36	3.72552
				45.39	3.73383	45.39	3.72614
				45.42	3.7326	45.42	3.72003
				45.45	3.73735	45.45	3.73065
				45.48	3.7393	45.48	3.7314
				45.51	3.73348	45.51	3.71804
				45.54	3.7347	45.54	3.73197
				45.57	3.73197	45.57	3.71979
				45.6	3.73275	45.6	3.72473
				45.63	3.72966	45.63	3.72204
				45.66	3.73146	45.66	3.72265
				45.69	3.73434	45.69	3.73275
				45.72	3.72964	45.72	3.72779
				45.75	3.73868	45.75	3.72846
				45.78	3.73831	45.78	3.72269
				45.81	3.73152	45.81	3.71672
				45.84	3.73808	45.84	3.72498
				45.87	3.73192	45.87	3.72373
				45.9	3.73542	45.9	3.72408
				45.93	3.73347	45.93	3.71948
				45.96	3.73914	45.96	3.71981
				45.99	3.74182	45.99	3.72209
				46.02	3.73163	46.02	3.72306
				46.05	3.73903	46.05	3.72633
				46.08	3.73298	46.08	3.71999
				46.11	3.73978	46.11	3.72166
				46.14	3.74032	46.14	3.72604
				46.17	3.73561	46.17	3.72162
				46.2	3.7366	46.2	3.72152
				46.23	3.73406	46.23	3.7205
				46.26	3.73377	46.26	3.71384
				46.29	3.73622	46.29	3.71854
				46.32	3.73767	46.32	3.72101
				46.35	3.73767	46.35	3.72812
				46.38	3.73319	46.38	3.72075
				46.41	3.73511	46.41	3.72443
				46.44	3.73749	46.44	3.72223
				46.47	3.73524	46.47	3.72332
				46.5	3.73438	46.5	3.72162
				46.53	3.7345	46.53	3.71905
				46.56	3.73559	46.56	3.73859
				46.59	3.73513	46.59	3.72228
				46.62	3.74019	46.62	3.71938
				46.65	3.73806	46.65	3.72857
				46.68	3.73592	46.68	3.723
				46.71	3.74119	46.71	3.73067
				46.74	3.73274	46.74	3.72132
				46.77	3.73339	46.77	3.72654
				46.8	3.73976	46.8	3.71921
				46.83	3.73366	46.83	3.71539
				46.86	3.73477	46.86	3.71972
				46.89	3.73259	46.89	3.71369
				46.92	3.73558	46.92	3.72127
				46.95	3.73171	46.95	3.72242
				46.98	3.73146	46.98	3.72058
				47.01	3.73579	47.01	3.72698
				47.04	3.72956	47.04	3.72372
				47.07	3.73281	47.07	3.73064
				47.1	3.73834	47.1	3.72257
				47.13	3.73526	47.13	3.72117
				47.16	3.73798	47.16	3.72715
				47.19	3.72548	47.19	3.71738
				47.22	3.73658	47.22	3.7296
				47.25	3.73603	47.25	3.71433
				47.28	3.7351	47.28	3.72504
				47.31	3.73518	47.31	3.72679
				47.34	3.73516	47.34	3.72527
				47.37	3.74374	47.37	3.72506
				47.4	3.73087	47.4	3.71983
				47.43	3.73712	47.43	3.73081
				47.46	3.73987	47.46	3.72335
				47.49	3.73905	47.49	3.72613
				47.52	3.74536	47.52	3.72527
				47.55	3.73723	47.55	3.71363
				47.58	3.74211	47.58	3.72457
				47.61	3.73928	47.61	3.72355
				47.64	3.73791	47.64	3.72539
				47.67	3.74059	47.67	3.72308
				47.7	3.7398	47.7	3.72022
				47.73	3.73868	47.73	3.72695
				47.76	3.73814	47.76	3.71788
				47.79	3.73178	47.79	3.72476
				47.82	3.73983	47.82	3.7225
				47.85	3.73358	47.85	3.72083
				47.88	3.73965	47.88	3.72917
				47.91	3.736	47.91	3.72138
				47.94	3.73785	47.94	3.72502
				47.97	3.73519	47.97	3.7326
				48	3.73522	48	3.7204
				48.03	3.73744	48.03	3.72886
				48.06	3.7357	48.06	3.72718
				48.09	3.73165	48.09	3.72524
				48.12	3.73595	48.12	3.72788
				48.15	3.73394	48.15	3.72905
				48.18	3.73794	48.18	3.72948
				48.21	3.73732	48.21	3.71544
				48.24	3.73671	48.24	3.72482
				48.27	3.73463	48.27	3.72966
				48.3	3.73464	48.3	3.72505
				48.33	3.74108	48.33	3.73146
				48.36	3.73601	48.36	3.72704
				48.39	3.74103	48.39	3.73308
				48.42	3.73368	48.42	3.72168
				48.45	3.7308	48.45	3.73238
				48.48	3.73776	48.48	3.72749
				48.51	3.73448	48.51	3.72233
				48.54	3.73407	48.54	3.7211
				48.57	3.73313	48.57	3.72959
				48.6	3.73221	48.6	3.7369
				48.63	3.73952	48.63	3.73641
				48.66	3.73598	48.66	3.72953
				48.69	3.73827	48.69	3.73082
				48.72	3.73283	48.72	3.72151
				48.75	3.7353	48.75	3.72466
				48.78	3.73412	48.78	3.73072
				48.81	3.7311	48.81	3.72636
				48.84	3.7341	48.84	3.72884
				48.87	3.72666	48.87	3.72923
				48.9	3.74522	48.9	3.731
				48.93	3.7366	48.93	3.72805
				48.96	3.73598	48.96	3.73368
				48.99	3.73912	48.99	3.73007
				49.02	3.73587	49.02	3.72338
				49.05	3.74366	49.05	3.72839
				49.08	3.73408	49.08	3.71897
				49.11	3.73148	49.11	3.72838
				49.14	3.73905	49.14	3.72909
				49.17	3.7389	49.17	3.72579
				49.2	3.7344	49.2	3.73446
				49.23	3.73561	49.23	3.72925
				49.26	3.74193	49.26	3.73229
				49.29	3.73708	49.29	3.72908
				49.32	3.73435	49.32	3.7268
				49.35	3.74259	49.35	3.73569
				49.38	3.73282	49.38	3.72341
				49.41	3.74044	49.41	3.72634
				49.44	3.73672	49.44	3.72358
				49.47	3.73492	49.47	3.72666
				49.5	3.7366	49.5	3.73141
				49.53	3.73043	49.53	3.72251
				49.56	3.73988	49.56	3.72815
				49.59	3.73254	49.59	3.71503
				49.62	3.73266	49.62	3.7275
				49.65	3.73824	49.65	3.72236
				49.68	3.73956	49.68	3.71731
				49.71	3.74067	49.71	3.72971
				49.74	3.74201	49.74	3.71802
				49.77	3.74266	49.77	3.73128
				49.8	3.73605	49.8	3.72989
				49.83	3.73576	49.83	3.72352
				49.86	3.74142	49.86	3.72108
				49.89	3.74308	49.89	3.71443
				49.92	3.74121	49.92	3.72943
				49.95	3.74254	49.95	3.72532
				49.98	3.7413	49.98	3.73026
				50.01	3.74432	50.01	3.73449
				50.04	3.73465	50.04	3.72024
				50.07	3.73778	50.07	3.72694
				50.1	3.73834	50.1	3.73033
				50.13	3.73886	50.13	3.72925
				50.16	3.74393	50.16	3.7223
				50.19	3.73835	50.19	3.72381
				50.22	3.7423	50.22	3.72375
				50.25	3.74058	50.25	3.71952
				50.28	3.74264	50.28	3.72195
				50.31	3.74647	50.31	3.73021
				50.34	3.73938	50.34	3.71841
				50.37	3.74368	50.37	3.72132
				50.4	3.7439	50.4	3.72524
				50.43	3.74141	50.43	3.72179
				50.46	3.74351	50.46	3.72216
				50.49	3.73396	50.49	3.71697
				50.52	3.74532	50.52	3.72485
				50.55	3.73984	50.55	3.72646
				50.58	3.74429	50.58	3.7275
				50.61	3.74088	50.61	3.72511
				50.64	3.74116	50.64	3.7275
				50.67	3.74655	50.67	3.72677
				50.7	3.74196	50.7	3.71597
				50.73	3.74789	50.73	3.72666
				50.76	3.73977	50.76	3.7302
				50.79	3.74254	50.79	3.73629
				50.82	3.74686	50.82	3.73392
				50.85	3.74198	50.85	3.71884
				50.88	3.7436	50.88	3.73689
				50.91	3.73396	50.91	3.73038
				50.94	3.73708	50.94	3.73097
				50.97	3.74221	50.97	3.73116
				51	3.73716	51	3.72835
				51.03	3.74211	51.03	3.73176
				51.06	3.74031	51.06	3.72929
				51.09	3.74272	51.09	3.72783
				51.12	3.74299	51.12	3.73258
				51.15	3.73955	51.15	3.72074
				51.18	3.73803	51.18	3.72924
				51.21	3.73471	51.21	3.72558
				51.24	3.73606	51.24	3.72919
				51.27	3.73504	51.27	3.7231
				51.3	3.73663	51.3	3.72401
				51.33	3.74412	51.33	3.72692
				51.36	3.73497	51.36	3.72195
				51.39	3.74109	51.39	3.72531
				51.42	3.73984	51.42	3.73014
				51.45	3.73836	51.45	3.72924
				51.48	3.73905	51.48	3.72937
				51.51	3.73117	51.51	3.71991
				51.54	3.73513	51.54	3.73655
				51.57	3.73618	51.57	3.71973
				51.6	3.73071	51.6	3.72575
				51.63	3.73461	51.63	3.72496
				51.66	3.73437	51.66	3.71569
				51.69	3.73989	51.69	3.73278
				51.72	3.73534	51.72	3.72004
				51.75	3.73188	51.75	3.72608
				51.78	3.73725	51.78	3.72222
				51.81	3.73443	51.81	3.7192
				51.84	3.74077	51.84	3.73017
				51.87	3.73722	51.87	3.72832
				51.9	3.73323	51.9	3.72599
				51.93	3.74337	51.93	3.72224
				51.96	3.73486	51.96	3.72543
				51.99	3.73472	51.99	3.72708
				52.02	3.73381	52.02	3.71887
				52.05	3.73604	52.05	3.72939
				52.08	3.73146	52.08	3.71754
				52.11	3.73364	52.11	3.73038
				52.14	3.73076	52.14	3.72298
				52.17	3.73178	52.17	3.72544
				52.2	3.73755	52.2	3.73019
				52.23	3.73915	52.23	3.728
				52.26	3.73523	52.26	3.73246
				52.29	3.74188	52.29	3.7188
				52.32	3.7355	52.32	3.7215
				52.35	3.74262	52.35	3.7287
				52.38	3.73308	52.38	3.73048
				52.41	3.74483	52.41	3.7325
				52.44	3.7389	52.44	3.71338
				52.47	3.73266	52.47	3.72221
				52.5	3.73389	52.5	3.72323
				52.53	3.7315	52.53	3.72368
				52.56	3.73686	52.56	3.72702
				52.59	3.73721	52.59	3.71614
				52.62	3.73367	52.62	3.72255
				52.65	3.73644	52.65	3.72652
				52.68	3.73369	52.68	3.7202
				52.71	3.73717	52.71	3.72891
				52.74	3.73551	52.74	3.72354
				52.77	3.73606	52.77	3.72931
				52.8	3.74241	52.8	3.72177
				52.83	3.74021	52.83	3.71743
				52.86	3.74202	52.86	3.726
				52.89	3.73718	52.89	3.72197
				52.92	3.73828	52.92	3.72614
				52.95	3.74567	52.95	3.7208
				52.98	3.7387	52.98	3.72331
				53.01	3.74085	53.01	3.73228
				53.04	3.73358	53.04	3.71684
				53.07	3.74108	53.07	3.72194
				53.1	3.74311	53.1	3.72792
				53.13	3.7364	53.13	3.71922
				53.16	3.74114	53.16	3.73153
				53.19	3.73184	53.19	3.71431
				53.22	3.74244	53.22	3.73386
				53.25	3.73756	53.25	3.72088
				53.28	3.73848	53.28	3.72394
				53.31	3.73842	53.31	3.73324
				53.34	3.73785	53.34	3.72284
				53.37	3.74016	53.37	3.7267
				53.4	3.73775	53.4	3.72236
				53.43	3.73313	53.43	3.72823
				53.46	3.73401	53.46	3.72937
				53.49	3.73391	53.49	3.72537
				53.52	3.74516	53.52	3.73209
				53.55	3.74163	53.55	3.72181
				53.58	3.7448	53.58	3.73757
				53.61	3.73869	53.61	3.72721
				53.64	3.73875	53.64	3.72348
				53.67	3.74217	53.67	3.7226
				53.7	3.73314	53.7	3.72049
				53.73	3.74862	53.73	3.73281
				53.76	3.74058	53.76	3.72344
				53.79	3.74078	53.79	3.72773
				53.82	3.747	53.82	3.72851
				53.85	3.73585	53.85	3.72552
				53.88	3.74462	53.88	3.73156
				53.91	3.73658	53.91	3.72012
				53.94	3.73893	53.94	3.7384
				53.97	3.74526	53.97	3.72923
				54	3.74319	54	3.72462
				54.03	3.74415	54.03	3.73562
				54.06	3.73698	54.06	3.72512
				54.09	3.73646	54.09	3.72352
				54.12	3.74598	54.12	3.72446
				54.15	3.7412	54.15	3.73152
				54.18	3.74031	54.18	3.72665
				54.21	3.73837	54.21	3.72811
				54.24	3.7445	54.24	3.73074
				54.27	3.74193	54.27	3.72967
				54.3	3.73622	54.3	3.73038
				54.33	3.74289	54.33	3.73852
				54.36	3.73756	54.36	3.72826
				54.39	3.74544	54.39	3.72951
				54.42	3.74167	54.42	3.72587
				54.45	3.73773	54.45	3.72226
				54.48	3.74302	54.48	3.72316
				54.51	3.74007	54.51	3.72544
				54.54	3.74034	54.54	3.73295
				54.57	3.7367	54.57	3.7336
				54.6	3.73685	54.6	3.73613
				54.63	3.7439	54.63	3.73514
				54.66	3.74217	54.66	3.7286
				54.69	3.74036	54.69	3.73064
				54.72	3.73908	54.72	3.72256
				54.75	3.74282	54.75	3.73651
				54.78	3.73485	54.78	3.73265
				54.81	3.73649	54.81	3.72998
				54.84	3.73759	54.84	3.72753
				54.87	3.74162	54.87	3.72003
				54.9	3.73926	54.9	3.73041
				54.93	3.7386	54.93	3.73041
				54.96	3.74412	54.96	3.73062
				54.99	3.7453	54.99	3.7268
				55.02	3.7371	55.02	3.72101
				55.05	3.74092	55.05	3.72722
				55.08	3.73925	55.08	3.72458
				55.11	3.73569	55.11	3.72546
				55.14	3.74099	55.14	3.72825
				55.17	3.7404	55.17	3.72821
				55.2	3.74337	55.2	3.73127
				55.23	3.74245	55.23	3.72373
				55.26	3.74156	55.26	3.72774
				55.29	3.7436	55.29	3.71961
				55.32	3.73862	55.32	3.71845
				55.35	3.74796	55.35	3.72472
				55.38	3.73504	55.38	3.72062
				55.41	3.73489	55.41	3.73197
				55.44	3.73994	55.44	3.72339
				55.47	3.73284	55.47	3.72075
				55.5	3.74344	55.5	3.73249
				55.53	3.73619	55.53	3.72823
				55.56	3.74464	55.56	3.73378
				55.59	3.73683	55.59	3.72869
				55.62	3.73364	55.62	3.7341
				55.65	3.73869	55.65	3.72972
				55.68	3.73758	55.68	3.7242
				55.71	3.74117	55.71	3.73305
				55.74	3.7355	55.74	3.72884
				55.77	3.74317	55.77	3.73573
				55.8	3.73883	55.8	3.72315
				55.83	3.73761	55.83	3.72005
				55.86	3.73863	55.86	3.73038
				55.89	3.74172	55.89	3.72881
				55.92	3.73224	55.92	3.7296
				55.95	3.74048	55.95	3.71896
				55.98	3.73632	55.98	3.72952
				56.01	3.74498	56.01	3.74031
				56.04	3.73411	56.04	3.72383
				56.07	3.74675	56.07	3.73089
				56.1	3.74181	56.1	3.71689
				56.13	3.73691	56.13	3.72752
				56.16	3.74387	56.16	3.72866
				56.19	3.73663	56.19	3.72236
				56.22	3.74245	56.22	3.73163
				56.25	3.74127	56.25	3.72333
				56.28	3.74088	56.28	3.72763
				56.31	3.74092	56.31	3.73574
				56.34	3.73741	56.34	3.72442
				56.37	3.74395	56.37	3.7298
				56.4	3.73907	56.4	3.72315
				56.43	3.74375	56.43	3.73287
				56.46	3.74849	56.46	3.73088
				56.49	3.74349	56.49	3.72431
				56.52	3.74686	56.52	3.72358
				56.55	3.74122	56.55	3.72475
				56.58	3.74254	56.58	3.72591
				56.61	3.74313	56.61	3.7327
				56.64	3.73943	56.64	3.72914
				56.67	3.74338	56.67	3.72831
				56.7	3.74201	56.7	3.7283
				56.73	3.7415	56.73	3.73229
				56.76	3.73791	56.76	3.72891
				56.79	3.74048	56.79	3.72909
				56.82	3.74358	56.82	3.73214
				56.85	3.74055	56.85	3.72544
				56.88	3.74183	56.88	3.73361
				56.91	3.73941	56.91	3.72901
				56.94	3.7359	56.94	3.7314
				56.97	3.74238	56.97	3.72626
				57	3.7413	57	3.7237
				57.03	3.74197	57.03	3.7337
				57.06	3.74195	57.06	3.72186
				57.09	3.74067	57.09	3.72797
				57.12	3.74037	57.12	3.72923
				57.15	3.7381	57.15	3.72686
				57.18	3.74297	57.18	3.72801
				57.21	3.73748	57.21	3.72424
				57.24	3.73965	57.24	3.73598
				57.27	3.74205	57.27	3.73333
				57.3	3.73972	57.3	3.73213
				57.33	3.74638	57.33	3.7313
				57.36	3.74395	57.36	3.72557
				57.39	3.73947	57.39	3.73143
				57.42	3.745	57.42	3.72921
				57.45	3.74088	57.45	3.7325
				57.48	3.74026	57.48	3.73932
				57.51	3.74034	57.51	3.73326
				57.54	3.74535	57.54	3.72949
				57.57	3.73915	57.57	3.72536
				57.6	3.74034	57.6	3.73069
				57.63	3.73964	57.63	3.72409
				57.66	3.73702	57.66	3.72425
				57.69	3.74101	57.69	3.74091
				57.72	3.73931	57.72	3.72396
				57.75	3.73691	57.75	3.73227
				57.78	3.7422	57.78	3.73243
				57.81	3.73391	57.81	3.72734
				57.84	3.74655	57.84	3.73072
				57.87	3.74092	57.87	3.72781
				57.9	3.74219	57.9	3.73399
				57.93	3.7448	57.93	3.7253
				57.96	3.74039	57.96	3.72871
				57.99	3.74108	57.99	3.72749
				58.02	3.73688	58.02	3.72902
				58.05	3.74023	58.05	3.73409
				58.08	3.73639	58.08	3.72509
				58.11	3.73408	58.11	3.72633
				58.14	3.73763	58.14	3.72403
				58.17	3.73505	58.17	3.72628
				58.2	3.74386	58.2	3.73093
				58.23	3.74207	58.23	3.72557
				58.26	3.74415	58.26	3.73019
				58.29	3.74434	58.29	3.72969
				58.32	3.73456	58.32	3.72977
				58.35	3.74089	58.35	3.72753
				58.38	3.73719	58.38	3.72454
				58.41	3.74208	58.41	3.73521
				58.44	3.7438	58.44	3.73341
				58.47	3.74038	58.47	3.73529
				58.5	3.74177	58.5	3.7325
				58.53	3.73398	58.53	3.72778
				58.56	3.73947	58.56	3.73787
				58.59	3.74682	58.59	3.72875
				58.62	3.74326	58.62	3.732
				58.65	3.74374	58.65	3.72986
				58.68	3.73296	58.68	3.72458
				58.71	3.73687	58.71	3.72925
				58.74	3.73906	58.74	3.72698
				58.77	3.74013	58.77	3.72757
				58.8	3.73859	58.8	3.7341
				58.83	3.73824	58.83	3.73493
				58.86	3.74506	58.86	3.72492
				58.89	3.73884	58.89	3.72082
				58.92	3.73859	58.92	3.73189
				58.95	3.74418	58.95	3.73077
				58.98	3.73821	58.98	3.73259
				59.01	3.74395	59.01	3.73155
				59.04	3.73852	59.04	3.72156
				59.07	3.73826	59.07	3.73134
				59.1	3.74474	59.1	3.72704
				59.13	3.74293	59.13	3.72699
				59.16	3.74263	59.16	3.72744
				59.19	3.74182	59.19	3.72277
				59.22	3.7456	59.22	3.73599
				59.25	3.73837	59.25	3.72918
				59.28	3.73938	59.28	3.73449
				59.31	3.74651	59.31	3.73218
				59.34	3.7413	59.34	3.72631
				59.37	3.74143	59.37	3.7355
				59.4	3.73887	59.4	3.72996
				59.43	3.74218	59.43	3.73071
				59.46	3.7436	59.46	3.72823
				59.49	3.73419	59.49	3.72663
				59.52	3.74525	59.52	3.73487
				59.55	3.73656	59.55	3.72553
				59.58	3.73891	59.58	3.73848
				59.61	3.74314	59.61	3.72884
				59.64	3.741	59.64	3.73146
				59.67	3.73966	59.67	3.72653
				59.7	3.73998	59.7	3.72825
				59.73	3.74342	59.73	3.73305
				59.76	3.74771	59.76	3.72566
				59.79	3.74465	59.79	3.72706
				59.82	3.7444	59.82	3.73503
				59.85	3.74172	59.85	3.73207
				59.88	3.7501	59.88	3.73224
[truncated: 4 more rows]

[truncated: 6 more sheets: Supplementary Figure 9, Supplementary Figure 10, Supplementary Figure 11, Supplementary Figure 12, Supplementary Figure 13, Supplementary Figure 15]
